# Supplementary material for: Regulatory interdependence of myeloid transcription factors revealed by Matrix RNAi analysis
Source: Genome Biol. 2009 Nov 2;10(11):R121. doi: 10.1186/gb-2009-10-11-r121 (PMC2810662; doi:10.1186/gb-2009-10-11-r121)
Supplement: Additional data file 1 — This table shows siRNA and primer sequences for the knockdown analysis, expression data (ΔCT value) and knockdown efficiencies of siRNAs targeting a TF gene in the Matrix RNAi analysis. Expression patterns analyzed in FANTOM4 were classified into pro-differentiated, anti-differentiated, static, transient and dynamic according to the expression profiles of the TF genes examined in the present Matrix RNAi research: 'static', 'transient' and 'dynamic' represent the profiles in which the expression level of a given TF gene is constant or significantly unchanged, having one peak or valley, and having multiple peaks and/or valleys, respectively, during PMA-induced THP-1 differentiation. [file gb-2009-10-11-r121-S1.XLS]

## Sheet: supplemental table 1
Additional data file 1. Information about primer and siRNA sequence, TF knockdown and expression changing patterns during PMA-induced THP-1 cellular differentiation.
Gene Name	sequence of siRNA	forward	reverse	knock down ratio(%)	Log2(expression ratio)	SD of Log2(e.r.)	p-valueof Log2(e.r.)	dCt with GAPDH	SD of dCT	Expression pattern
BCL6	GAGACCCAGUCUGAGUACUCAGAUU	GACTGTGAAGCAAGGCATTGGTGA	AACATCACTGGCATGGCGGGTGAAC	83.423	-2.59274	0.406488	0.000138198	8.78086	0.364089	pro-differentiated
BRCA1	GGGUGUUGGACAGUGUAGCACUCUA	AGCTGTGTGGTGCTTCTGTG	ATGGAAGCCATTGTCCTCTG	84.9709	-2.73417	0.225049	1.94571e-06	3.745	0.415345	#N/A
CBFB	UGAAUGGAGUCUGUGUUAUCUGGAA	ATTAAGTACACGGGCTTCAGG	GAGACAGATTGGTTCCTGTGG	92.0661	-3.65583	0.687305	1.82114e-05	4.64333	0.246374	static
CEBPA	CCUUCAACGACGAGUUCCUGGCCGA	AACCTTGTGCCTTGGAAATG	GAGGCAGGAAACCTCCAAAT	#VALUE!	nd	nd	nd	4.86	0.423478	static
CEBPB	CCUGAGUAAUCGCUUAAAGAUGUUC	CGTGTGTACACGGGACTGAC	CAACAAGCCCGTAGGAACAT	95.5678	-4.49583	0.394559	8.85587e-07	6.31	0.320399	pro-differentiated
CEBPD	ACAGCCUGGACUUACCACCACUAAA	ATCGACTTCAGCGCCTACAT	GCCTTGTGATTGCTGTTGAA	69.6977	-1.7225	0.659519	0.00264553	8.7225	0.636008	anti-differentiated
CEBPG	CAGAUGGCGACAAUGCAGGACAGUA	AACCATTGATCACCCTGCTC	AGTGCTGTTTTGCTGCGATA	68.6512	-1.67352	0.0867802	5.4359e-07	6.82833	0.573262	static
CTCF	CACACACAGGUACUCGUCCUCACAA	AGAACCAACCAGCCCAAACAGAAC	ATGTTCTCAATTGCACCTGTATTCTGGTCT	#VALUE!	nd	nd	nd	5.40364	0.446513	#N/A
DDIT3	CCAGGAAACGGAAACAGAGUGGUCA	GACCTGCAAGAGGTCCTGTC	AAGCAGGGTCAAGAGTGGTG	71.0136	-1.78655	0.73198	0.000523026	5.74333	0.65827	transient
E2F1	AGCCGUGGACUCUUCGGAGAACUUU	TGCCAAGAAGTCCAAGAACC	CAGCTGTCGGAGGTCCTG	83.4202	-2.5925	0.150367	0.000111724	7.57697	0.694813	static
E2F2	GGAUAUCCGUGCUGUUGGCAACUUU	CAAGCACCTGACTGAGGACA	TTGACGGCAATCACTGTCTG	84.8226	-2.72	0.691873	0.000260976	8.0078	0.636603	transient
EGR1	UCUCCCAGGACAAUUGAAAUUUGCU	CAGCAGCAGCACCTTCAAC	CTGGGGTAACTGGTCTCCAC	#VALUE!	nd	nd	nd	5.0856	0.589917	transient
EGR2	GGAUCUCCCAUAUCCCAGCAGCUUU	TTGACCAGATGAACGGAGTG	AGCAAAGCTGCTGGGATATG	97.3184	-5.22077	0.986186	0.000273918	10.0526	0.559254	pro-differentiated
ELK1	UCGCUGCCUCCUAGCAUUCACUUCU	GGGCCTTGCGGTACTACTAT	CGACCTCAGGGTAGGACACA	80.8334	-2.38333	0.539911	0.00168078	8.20167	0.442472	#N/A
ETS1	GGAAUGUGCAGAUGUCCCACUAUUA	TGGACCAATCCAGCTATGGCAGTT	AGGCCACGGCTCAGTTTCTCATAA	85.7492	-2.81088	0.438735	8.57294e-05	6.52178	0.312056	transient
ETS2	GCCAACAGGCUUGGAUUCCAUUUCU	GACTTCCCAGGCAGCAACTTGAAT	AGTCTGAGCTCTCGAAGCTGTCC	71.2216	-1.79694	0.281646	0.000826569	6.27415	0.510115	transient
EWSR1	CCAAUCCGGGUUGUGGAAACCAGAA	GCCCACTCAAGGATATGCAC	CCCATAGGTTGCAGTGGTCT	67.8656	-1.63781	0.480442	0.00157894	2.37543	0.406747	#N/A
FLI1	ACAUUAUGACCAAAGUGCACGGCAA	AGATCCGTATCAGATCCTGGGC	AGGAATTGCCACAGCTGGATCT	92.1719	-3.6752	0.259213	9.19085e-05	4.91754	0.523464	anti-differentiated
FOS	GAAGUCUGCUUUGCAGACCGAGAUU	ACTACCACTCACCCGCAGAC	GTGGGAATGAAGTTGGCACT	87.6863	-3.02167	0.978273	0.00184384	7.40417	0.776647	transient
FOSB	ACCCUCUGCCGAGUCUCAAUAUCUG	ACCCTCTGCCGAGTCTCAATATCT	TGGAGGTCCTGGCTGGTTGTGAT	98.4832	-6.04282	1.52572	0.000356264	13.2328	0.64082	transient
FOXD1	GAGCACUGAGAUGUCCGAUGCCUCU	TGACCCTGAGCACTGAGATG	CCTCTTCCTCGTCTTCTTCG	81.7938	-2.4575	0.78188	0.0134076	13.1075	0.999105	transient
FOXJ3	CCAGGUUCAGUUUGCCGAUCUUUGU	TAGAGAGGCTGGCAGTGGTT	CCAGGGTCATCCTTAGATCG	78.2237	-2.19917	0.233292	5.72468e-05	2.66417	0.333349	#N/A
GATA2	CAGCAAGGCUCGUUCCUGUUCAGAA	AGCAAGGCTCGTTCCTGTT	CAGGCATTGCACAGGTAGTG	80.6877	-2.37241	0.160893	1.70057e-05	8.87	0.897014	static
GFI1	UCUCCAGCCUCGGAGAAGUCAAUGU	ACGGAGCTCGGAGTTTGAG	ATGGGCACATTGACTTCTCC	75.5569	-2.0325	0.696735	0.00187486	6.025	0.760268	#N/A
HNF4G	GGCAAAUGAUUGAGCAAAUACAGUU	TGTTTTAGAGCGGGAATGAAA	TTAATGGAGGGGATGTTGCT	91.8148	-3.61083	1.12227	0.000696888	14.4692	0.731018	static
HOXA10	CCGGGAGCUCACAGCCAACUUUAAU	CCCTGGGCAATTCCAAAGGTGAAA	AAACTCCTTCTCCAGCTCCAGTGT	81.3299	-2.4212	0.151901	6.47701e-06	5.61477	0.378266	anti-differentiated
HOXA11	GCAGUCUCGUCCAAUUUCUAUAGCA	TCTTCCGGCCACACTGAGGACAA	AGACGCTGAAGAAGAACTCCCGTT	56.5704	-1.20325	0.432523	0.000808721	6.6521	0.269806	transient
HOXA13	GAUAUCAGCCACGACGAAUCUCUCU	AACGGCTGGAACGGCCAAATGTA	ATTGCACCTTGGTATAAGGCACGC	71.3377	-1.80278	0.293095	0.000226645	6.95428	0.364616	anti-differentiated
HOXA9	GCUUCCAGUCCAAGGCGACGGUGUU	AACAATGCTGAGAATGAGAGCGGC	TTTCCGAGTGGAGCGCGCATGAA	72.4006	-1.85729	0.454158	0.947863	5.5324	0.133616	static
ID1	CCUUCAGUUGGAGCUGAACUCGGAA	ACCCTCAACGGCGAGATCA	CTTCAGCGACACAAGATGCGAT	#VALUE!	nd	nd	nd	10.6671	0.384466	anti-differentiated
IRF7	CCAAGGAGAAGAGCCUGGUCCUGGU	ATAACACCTGACCGCCACCTAACT	TGATCTCTCCAAGGAGCCACTCT	83.4395	-2.59418	0.977846	0.0185103	10.4865	1.23627	transient
IRF8	AGGUCUUCCGGAUGUUUCCAGAUAU	TGTGCTTTGGGGAAGAGTTT	CAGTTGCCGGACATACAGC	92.6401	-3.76417	1.67475	0.00613874	6.54	2.14509	anti-differentiated
IRX3	ACUGACGAGGAGGGAAACGCUUAUG	CTGGCCATCATCACCAAGAT	GCGCCCAAGTCATCTTATTC	#VALUE!	nd	nd	nd	9.21667	0.764553	anti-differentiated
JUN	CGGUCUACGCAAACCUCAGCAACUU	CCCCAAGATCCTGAAACAGA	TGAGGAGGTCCGAGTTCTTG	78.1729	-2.19581	0.366037	0.00157028	9.77604	0.482817	static
KLF10	UGAGCUGCAGUUGGAAGUCUGAUUU	GTGCCTCTCTCCAGCAGACT	TTTTCTCTGCAGTTTTGTTCCA	91.5261	-3.56083	0.813727	1.41207e-05	5.24605	1.09849	transient
KLF13	GGAUCCUAGCGGACCUCAACCAGCA	GGAAATCTTCGCACCTCAAG	GCGAACTTCTTGTTGCAGTC	77.0086	-2.12083	0.501895	0.000590102	5.45148	0.239332	static
KLF4	GAGAGAGACCGAGGAGUUCAACGAU	GTTCCCATCTCAAGGCACAC	ACGGTAGTGCCTGGTCAGTT	69.99	-1.73648	0.136884	0.464845	10.0483	0.673204	static
LMO2	GCAUUUCUGUGUAGGUGACAGAUAC	CTAGATCTGATGGGGGAAGC	AGCTACTGCAAGTTCAGGTTGA	88.3774	-3.105	0.28657	0.00020118	5.95917	0.536162	static
MAFB	GCUACGCCCAGUCUUGCAGGUAUAA	CTGGCTTTCTGAACTTTGCGCGTT	TCCTTTCCTCGTTGCTCTCTTCCT	73.3632	-1.90851	0.287752	1.80225e-05	9.63619	0.578046	pro-differentiated
MAX	ACGGGCUCAUCAUAAUGCACUGGAA	ATGACATCGAGGTGGAGAGC	TGGTCCCTACGTTTTCGTTC	94.2203	-4.11287	0.298327	2.16441e-06	3.99756	0.460804	static
MAZ	GCACUCAACAGAACGGCCCUUCAAA	GCACAAGCCCTACAACTGCT	AAGGGCCGTTCTGTTGAGT	89.6873	-3.2775	0.205487	4.70034e-05	3.70083	0.175718	#N/A
MCM2	GGUCAACAUGGAGGAGACCAUCUAU	GATGGAGAGGAGCTCATTGG	CCTCATCATCCAGAGCCAGT	87.3483	-2.9826	0.511274	1.97445e-05	6.63	0.791831	#N/A
MCM7	CGUCACUCGUGUCUCUGAAGUCAAA	CTCCCAGTTTGAACCTCTGG	TCCACGTATGCTGCTGTGAT	92.0432	-3.65167	0.803098	4.31189e-05	3.29417	0.52399	#N/A
MLL	AGUGGUUCCUGAGAAUGGAUUUGAA	CCAGTGATGATGGCTTTCAG	TTGATCGAGCTTCCTGGACT	43.5192	-0.824167	0.222866	0.000456969	5.67833	0.233151	#N/A
MLLT3	CCUUAUAGAAGAAACUGGACACUUU	ATAGAGGAGGCAGCCGAAGT	TGGTGGAGGTTCGTGATGTA	85.1005	-2.74667	0.50193	0.000137607	6.625	0.24087	static
MXI1	GGAACGAAUACGAAUGGACAGCAUU	CCGGGCACAGAAACACAG	CGATTCTTTTCCAGCTCATTG	91.16	-3.49981	1.02082	0.0159963	8.63917	0.719667	anti-differentiated
MYB	GCCGCAGCCAUUCAGAGACACUAUA	GGCAGAAATCGCAAAGCTAC	ACCTTCCTGTTCGACCTTCC	74.1781	-1.95333	0.626259	0.000253042	1.87667	0.09367	anti-differentiated
MYBL2	CACCAGAAACGAGCCUGCCUUACAA	GAGGGATAGCAAGTGCAAGG	CAGGAACTTCCAGTCCTGCT	93.5483	-3.95417	0.604767	3.48881e-05	4.81833	0.435932	static
MYC	CAGCGACUCUGAGGAGGAACAAGAA	AGCGACTCTGAGGAGGAACAAGAA	AGAAGGTGATCCAGACTCTGACCT	64.8948	-1.51024	0.760799	0.0150185	4.22077	0.430639	anti-differentiated
MYEF2	GAGCAUCGAUAUGGAUCGAGGAUUU	CAGCTCCAATGGCGTTAAA	GGATGAAATCTATTGGCCTTCTT	71.9708	-1.835	0.540154	0.000959739	8.08167	0.576056	static
NFATC1	CGAGCCGUCAUUGACUGUGCCGGAA	CCAACACCAAAGTCCTGGAG	CCGAAGTTCAATGTCGGAGT	84.1963	-2.66167	0.863544	0.000361213	7.80417	0.317378	pro-differentiated
NFATC2	UCUACGUCAUCAAUGGGAAGAGAAA	GGGCCCACTATGAGACAGAA	GGCTTGTTTTCCATGTAGCC	85.2205	-2.75833	0.378628	0.000203622	9.50417	0.153897	#N/A
NFE2L1	CCCAGCAAUUCUACCAGCCUCAACU	TGGAACAGCAGTGGCAAGATCTCA	GGCACTGTACAGGATTTCACTTGC	85.604	-2.79626	0.230142	0.000234671	5.27246	0.638087	pro-differentiated
NFKB1	CCAUCCUGGAACUACUAAAUCUAAU	ATGTATGTGAAGGCCCATCC	TGGTCCCACATAGTTGCAGA	84.0235	-2.64598	1.25473	0.00492964	5.69583	0.403323	transient
NFYA	GCCUGCUAUCCAAAGAAUCCCUCUA	TCTGATTGGGTTTCGGAGTC	TGGAGATCCTAGAAGGCTGTG	68.6202	-1.67209	0.698688	0.009574	8.17167	1.06796	static
NFYC	CCCACUGGCUCGUAUUAAGAAGAUU	CCAGCAAAGCCTACAGTCGT	ATACGAGCCAGTGGGAGTTC	85.5581	-2.79167	0.154284	1.04028e-05	2.7475	0.371687	static
NOTCH1	CCACCAGUUUGAAUGGUCAAUGCGA	TGAATGGCGGGAAGTGTGAAGC	GCACAGCTGCAGGCATAGTCT	78.3074	-2.20472	0.317466	0.000746871	8.9438	0.555704	#N/A
PCGF4	GGGUCAUCAGCAACUUCUUCUGGUU	CGACTTTTAACTTTCATTGTCTTTTC	CGTTGTTCGATGCATTTCTG	90.0548	-3.32985	1.20771	0.00156792	9.71417	2.21914	#N/A
PPARA	GGGACAAGGCCUCAGGCUAUCAUUA	AAACTGACCAGGCAAGATGG	GCCAGGCTGGTATCAAACTC	65.77	-1.54667	0.433965	0.00024807	8.57167	0.155552	#N/A
PPARD	CCGCAAACCCUUCAGUGAUAUCAUU	TTCCACTACGGTGTTCATGC	CTGCGCTCACACTTCTCGTA	94.8048	-4.26667	0.224879	1.1363e-05	6.435	0.165406	pro-differentiated
PPARG	UCAGCUCCGUGGAUCUCUCCGUAAU	CGAAATGACCATGGTTGACA	TCAAAGGAGTGGGAGTGGTC	95.4799	-4.4675	0.700964	1.07378e-05	7.15583	0.23796	pro-differentiated
PRDM1	GCGACGAAGCCAUGAAUCUCAUUAA	GGCATCCTTACCAAGGAATCT	AAAACGTGTGCCCTTTGGTA	79.6585	-2.2975	1.24281	0.00421315	8.61667	0.504227	pro-differentiated
PTTG1	GCCUUAGAUGGGAGAUCUCAAGUUU	TGTGGTTGCTAAGGATGGGCTGAA	CTCTGTTGACAGTTCCCAAAGCCT	97.6075	-5.38533	0.618193	1.67924e-06	1.83701	0.315298	#N/A
RARA	GCACCAGCUUCCAGUUAGUGGAUAU	TACTGCCGACTGCAGAAGTG	GGGCACCTCCTTCTTCTTCT	83.4202	-2.5925	0.328175	1.27589e-05	6.82917	0.200783	transient
RARG	CGAUGCCUCCCUUAAUCCGAGAGAU	TGCTGACCAGATCACTCTGC	GTCGGAGAAGGTCATGGTGT	84.3417	-2.675	0.439448	0.00358857	10.8808	0.307202	#N/A
RELA	GAGCACCAUCAACUAUGAUGAGUUU	GCGAATGGCTCGTCTGTAGT	GGAAGATGAGGGGGAACAGT	95.4247	-4.45	0.910079	0.00627888	11.2258	1.30982	static
RREB1	CCAAUGGGAACAUGCACAGACAUAU	CTGTGTGTGGCCAGTCATTT	TGGCACTGTTAGGGTCCTTC	77.6114	-2.15917	0.205126	2.15077e-05	3.8225	0.147983	#N/A
RUNX1	CACUAUCCAGGCGCCUUCACCUACU	TCAGGTTTGTCGGTCGAAGT	TGATGGCTCTGTGGTAGGTG	67.3188	-1.61347	0.430188	0.00801427	2.6425	0.32641	anti-differentiated
RXRA	UCGUCCUCUUUAACCCUGACUCCAA	GCAAGGACCTGACCTACACC	GGCCAGGCACTTCTGGTAG	81.2387	-2.41417	0.0738053	5.13114e-05	5.72667	0.231533	static
RXRB	GCGUGACAUGAGGAUGGACAAGACA	ACTGCCGCTATCAGAAGTGC	ATCCCCATCCTTGTCCTTTC	68.0623	-1.64667	0.235592	0.00115887	9.01583	0.173256	static
SMAD3	CCACCAGGAUGCAACCUGAAGAUCU	CCATCCCCGAAAACACTAA	GGTGGTCACTGGTTTCTCCA	72.429	-1.85878	0.376183	0.00506612	7.59083	0.581729	transient
SMAD4	CCUGAGUAUUGGUGUUCCAUUGCUU	CGAGTTGTATCACCTGGAATTG	GTCCCTCAAAGTCATGCACA	91.7413	-3.59794	0.559876	6.57164e-05	4.67666	0.0774565	static
SNAI1	AGGCCAAGGAUCUCCAGGCUCGAAA	TACAGCGAGCTGCAGGACTCTAAT	AGGACAGAGTCCCAGATGAGCATT	64.9736	-1.51348	0.343951	0.00199133	11.3994	1.21863	transient
SNAI3	GGGCGUGUCUUCACCUGCAAGUACU	TCAAGATGCACATCCGCACTCACA	TTTGCAGATGGGCCCGAAGGTT	79.2001	-2.26535	0.326267	0.000154299	12.6651	0.580107	pro-differentiated
SOX5	CCCAUAUGCCAGCUCUGAGAAUAAA	TGACACCTTGAAGCAGAGGA	TTGCAAGAAGCTTGTCTTTCC	#VALUE!	nd	nd	nd	7.31333	0.230507	#N/A
SP1	GGAACAUCACCUUGCUACCUGUCAA	CAGTAGCAGCAGCACTGGAG	TTGCTGTTCTCATTGGGTGA	66.1919	-1.56456	0.409575	0.000141011	4.68333	0.54568	static
SP3	GCUCAGUGGUGAUUCUACCUUGAAU	TCCAGGAGAGAATGCTGACA	ACCACTGAGCTGCCACTCTT	85.6744	-2.80333	0.375125	2.42534e-06	4.335	0.217622	static
SPI1	UGGUGCCCUAUGACACGGAUCUAUA	GAAGACCTGGTGCCCTATGA	GGGGTGGAAGTCCCAGTAAT	95.9521	-4.62667	0.578401	3.01544e-06	3.655	0.464925	#N/A
SPIB	GGACUCGCAAGAAGCUGCGCCUGUA	AGGTCTCGGACAGCGAGTC	CCAGCAGGAACTGGTACAGG	72.9569	-1.88667	0.321536	0.0129177	13.4592	0.344753	#N/A
SREBF1	UCAGAUACCACCAGCGUCUACCAUA	ATGGACGAGCCACCCTTC	CAAAATAGGCCAGGGAAGTCA	82.3856	-2.50517	0.85188	0.000258404	5.69639	0.576415	#N/A
STAT1	CCUGUCACAGCUGGAUGAUCAAUAU	TGGAGCAGGTTCACCAGCTTTATG	TGAAACATCATTGGCAGCGTGCTC	79.408	-2.27984	0.421632	0.00114451	4.29886	0.992855	transient
STAT3	CCUGCAAGAGUCGAAUGUUCUCUAU	GTGACAGCTTCCCAATGGAG	AACACCAAAGTGGCATGTGA	81.93	-2.46833	0.506626	0.00165718	7.8775	0.353882	static
STAT6	GGAAGCAGGAAGAACUCAAGUUUAA	CGCTGAGAAAGGGAGAAGAC	ACTTTTTCTGGGGGCATCTT	87.5324	-3.00375	1.77212	0.062063	10.63	0.843788	static
TCF3	GGUCAUCCUGAACUUGGAGCAGCAA	ACTGCTCATCCTGCACCAG	CCACACCTGACACCTTTTCC	86.7758	-2.91875	0.612843	0.000363166	6.15333	0.520292	dynamic
TCFL5	AGUGGGAGAAGCAGCGCUAUGCAAA	TTGCCTGAGCAAGTTTGGAT	TTGTGTCCAACTGACGCATT	79.7713	-2.30553	0.429576	0.00338486	11.6358	0.47129	anti-differentiated
TFPT	GGAGACGGAAGUGGAGUUUGUGUCA	TGAAGAGGTCGGAAGCTCTG	GCGCTGAGAACTCCTCAAA	87.7996	-3.035	0.319403	0.000870708	8.01583	0.452781	pro-differentiated
TRIM28	GCCCUGAGACCAAACCUGUGCUUAU	AGGAGAAGTTGTCACCTCCCTACA	ACGTCTGCCTTGTCCTCAGTTA	82.7096	-2.53196	0.162546	0.00749321	3.38404	0.764324	static
UHRF1	GCCAGGUGGUCAUGCUCAACUACAA	GCCTGCAGAGGCTGTTCTAC	AGGAGCTGGATGGTGTCATT	81.5445	-2.43788	0.664339	0.00565813	6.5275	0.997361	anti-differentiated
VDR	CCCUUGUGCUCGAAGUGUUUGGCAA	GCCACTGGCTTTCACTTCA	GTTGAAGGGGCAGGTGAATA	89.7034	-3.27976	0.534314	0.000115694	6.19697	0.383471	transient
YY1	CCUUCGAUGGUUGUAAUAAGAAGUU	CAGAAGCAGGTGCAGATCAA	CAACCACTGTCTCATGGTCAA	83.5917	-2.6075	0.759046	0.0206699	8.97417	1.63158	static
ZNF217	GCAGUCCACCUGCAAAGCAGCUUAA	TCATCTCAGAACGCATACAGGTG	ATACCTCAGAGATGTCTTCTGGGCTGC	#VALUE!	nd	nd	nd	4.61984	0.524466	static
ZNF238	AGACGUGCUAGCAGCUGCCAGUUAU	TTCATCTGAACAGCGACATTG	CGTCTTCAATGGGCAAGTCT	85.1949	-2.75583	0.601069	0.000140979	7.00083	0.867766	dynamic
BCL2	ACAUCGCCCUGUGGAUGACUGAGUA	GCCCTGTGGATGACTGAGTA	GGCCGTACAGTTCCACAAAG	86.8342	-2.92513	0.203979	1.53716e-07	5.95758	0.242448	#N/A
CR595360	CGGAGACUAGCAAGACCCUCUGAAA	CGTCCCTCGGGAAAGCAGAGTAATTT	AAAGGAATGGCTGGGCCGTGT	75.2072	-2.01201	0.318363	6.484e-06	8.7325	0.391851	#N/A
FUS	CGGGACAGCCCAUGAUUAAUUUGUA	ACTCAGCGGTGTTGGAACTT	TTGGGTTGCTTGTTGGGTAT	91.1561	-3.49917	0.625953	0.000409717	3.54167	0.378442	#N/A
NRAS	GCGCACUGACAAUCCAGCUAAUCCA	AGCAAGTCATTTGCGGATATT	TCCTTGTTGGCAAATCACAC	85.9611	-2.8325	0.474844	2.60346e-05	3.10167	0.479776	#N/A
PRPF31	CCUGCAGAAGCAGAGCGUCGUAUAU	GATCTCCACGGTCAGGTTGT	TATCAGCAAGCAAGCCAAAG	80.5096	-2.35917	0.410315	4.47139e-05	5.29083	0.257357	#N/A
GAPDH		GAAGGTGAAGGTCGGAGT	GAAGATGGTGATGGGATTTC					15.7276	0.595713
