# Supplementary material for: Regulatory interdependence of myeloid transcription factors revealed by Matrix RNAi analysis
Source: Genome Biol. 2009 Nov 2;10(11):R121. doi: 10.1186/gb-2009-10-11-r121 (PMC2810662; doi:10.1186/gb-2009-10-11-r121)
Supplement: Additional data file 4 — All qRT-PCR data used for the Matrix RNAi analysis. ddCt indicates the average ddCt from four biological replicates. SD indicates the standard deviation of ddCt from four biological replicates. Ttest indicates the P-value of the dCt between the knockdown and control siRNA transfected samples. [file gb-2009-10-11-r121-S4.XLS]

## Sheet: supplemental table 2a
Additional data file 4. Matrix RNAi DATA
			Gene Knock down
			BCL6	BRCA1	CBFB	CEBPB	CEBPD	CEBPG	DDIT3	E2F1	E2F2	EGR2	ELK1	ETS1	ETS2	EWSR1	FLI1	FOS	FOSB	FOXD1	FOXJ3	GATA2	GFI1	HNF4G	HOXA9	HOXA10	HOXA11	HOXA13	IRF7	IRF8	JUN	KLF4	KLF10	KLF13	LMO2	MAFB	MAX	MAZ	MCM2	MCM7	MLL	MLLT3	MXI1	MYB	MYBL2	MYC	MYEF2	NFATC1	NFATC2
Gene Perturbed	BCL6	ddCt	-2.59274	-0.499617	-0.736475	-0.276975	-0.573592	-0.972392	-1.13463	-0.8544	-0.928542	-0.665933	-1.4565	-0.597183	-0.337483	-0.247267	-0.595242	-1.50548	-1.27458	-1.18472	-0.573842	0.300992	0.434692	-1.04106	-0.7895	-0.828767	-0.64785	-1.11129	-0.742958	-1.08722	-0.989383	-1.10146	-0.557992	-0.712944	-0.615842	-0.834275	-0.163133	-1.25298	-0.005475	-0.211717	-0.867192	-0.1014	-1.13331	1.26096	-0.215425	-1.11196	-1.1577	-1.69844	-1.87018
		SD	0.406488	0.22594	0.458233	0.490402	0.347154	0.615953	0.676915	0.479912	0.793114	0.474747	0.471862	0.439806	0.462568	1.04972	0.440444	0.450897	0.0376418	0.335688	0.186531	0.243666	0.448562	0.30844	0.661741	0.153935	0.5721	0.243174	0.455949	0.667442	0.555137	0.468207	0.110389	0.283286	0.288142	0.267977	0.195896	0.504468	0.389617	0.136068	0.419665	0.678737	0.144035	0.36079	0.157372	0.397598	0.281447	0.220846	0.287802
		ttest	0.000138198	0.085694	0.0138809	0.190787	0.0337875	0.861584	0.0105363	0.0061499	0.0412537	0.072769	0.0066913	0.0968408	0.0450654	0.471154	0.113385	0.00336636	0.000256686	0.000498763	0.0179283	0.175259	0.0645693	0.00954002	0.568879	0.00273788	0.0706803	0.000941354	0.0851026	0.00459962	0.0196208	0.389801	0.0285266	0.0109566	0.0160537	0.00320784	0.303982	0.0131359	0.986618	0.31489	0.0347112	0.818853	0.183289	0.00837434	0.299212	0.0145105	0.00417895	0.000374308	0.000372018
	BRCA1	ddCt	-0.130033	-2.73417	-0.651667	-0.4775	-0.211667	0.0398833	-0.0768333	-0.86	0.0491667	0.207358	5.47918	0.0624667	-0.0412833	-0.09915	0.0819333	0.060325	0.0557583	0.0741667	-0.228333	-0.2257	-0.175	0.0112167	0.200583	0.0214583	0.0920667	0.13845	-0.11375	-0.733333	0.0628833	0.269092	-0.363333	-0.25	-0.594167	-0.0381	-0.135758	0.19575	-0.0775	-0.544167	-0.15415	-0.294117	-0.0600167	-1.21167	0.250417	-0.32235	0.250567	-0.0554833	-0.648225
		SD	0.211455	0.225049	0.072852	0.18482	0.147636	0.170019	0.276509	0.736604	0.433712	0.141434	10.6267	0.27335	0.0303402	0.398093	0.288625	0.102288	0.278112	0.158754	0.318777	0.0985092	0.267865	0.087342	0.250065	0.241131	0.150284	0.180175	0.329159	0.267277	0.151109	0.0446604	0.399676	0.130866	0.218333	0.283338	0.147006	0.0800806	0.27932	0.180583	0.0890952	0.195522	0.352173	0.294197	0.355805	0.104327	0.0305228	0.131056	0.178579
		ttest	0.33019	1.94571e-06	0.000123389	0.00449565	0.0504063	0.00631408	0.528524	0.0547723	0.850105	0.031191	0.464983	0.637699	0.365935	0.398568	0.555808	0.535819	0.647271	0.441955	0.166596	0.0687766	0.238561	0.926911	0.268599	0.862591	0.304949	0.280439	0.437118	0.00264923	0.546293	0.0109612	0.159375	0.0546299	0.00880956	0.776518	0.336531	0.0890997	0.4975	0.000531606	0.194882	0.0864007	0.0123704	4.23159e-05	0.189303	0.00760279	0.0159827	0.685186	0.00520623
	CBFB	ddCt	-0.156492	-0.838333	-3.65583	-0.593333	-0.0525	-0.239392	0.0687	-1.25083	-0.6725	-0.0786167	0.0645	0.025025	-0.471325	-0.314038	-0.1621	-0.014975	0.0639417	0.0691667	-0.5675	-0.0561083	-0.545	0.0116417	-0.0688583	-0.146417	-0.964875	-0.0664333	-0.297258	-0.388333	0.160933	0.244558	-0.270833	-0.509167	-0.4425	-0.257567	-0.429417	0.387283	-0.0723	-1.14583	-0.0407333	-0.0605667	-1.33722	-0.426667	-0.4125	0.421925	0.351583	0.379142	0.2219
		SD	0.447747	0.416587	0.687305	0.431337	0.203313	0.775106	0.21688	0.496255	0.418785	0.128535	0.276208	0.253138	0.569471	0.4372	0.35363	0.353153	0.31257	0.387139	0.380121	0.790578	0.499455	0.28005	0.227484	0.496905	0.348365	0.123012	0.554556	0.280271	0.207233	0.139611	0.693453	0.385942	0.33218	0.244012	0.407134	0.265785	0.123555	0.788747	0.193783	0.285468	0.56324	0.46033	0.266116	0.470826	0.311874	0.407399	0.127152
		ttest	0.383055	0.0825843	1.82114e-05	0.103282	0.880815	0.523964	0.591423	0.00505713	0.0762156	0.349632	0.583103	0.818882	0.22249	0.219914	0.250133	0.92519	0.695625	0.823629	0.112605	0.870227	0.131738	0.943153	0.364319	0.457585	0.00183555	0.574061	0.216346	0.264647	0.169377	0.0488818	0.409686	0.152965	0.223809	0.099274	0.0360014	0.042203	0.203506	0.0126177	0.71893	0.656934	0.00665097	0.195938	0.243359	0.129831	0.0375334	0.0983088	0.157709
	CEBPA	ddCt	-0.0495083	-1.3775	-1.02833	-0.775833	0.0525	-0.152367	-0.250483	-1.04583	-0.7675	-0.803533	0.8199	0.236267	-1.47172	-0.3504	-0.137142	1.01726	-0.199033	-0.311667	-1.025	-0.34375	-0.588333	0.6662	-0.151717	0.0712	-0.16735	0.0254333	-0.0295333	0.128333	-0.642208	0.094	-0.903333	-1.2175	-0.289167	-0.0951583	-0.0120917	0.61545	-0.862417	-0.624167	0.753767	0.706008	-0.936233	-0.658333	-1.00917	-0.361367	0.69165	0.554008	0.881775
	CEBPA	SD	0.48356	0.453761	0.502413	0.45686	0.444033	0.318099	0.757681	0.989536	0.802576	0.737535	1.64626	0.450277	0.876422	0.704184	0.474905	1.69987	0.428605	0.273557	0.533517	1.18985	0.311466	1.5862	0.529562	0.599195	0.729204	0.58835	0.509388	0.314884	0.495763	0.38327	0.516878	0.716082	0.280018	0.62245	0.667319	1.58827	1.21844	0.755819	1.63783	1.73111	1.22903	0.289898	0.31394	0.379613	1.68831	1.53106	1.75422
	CEBPA	ttest	0.784558	0.0152375	0.0217436	0.0927439	0.882251	0.331959	0.455194	0.158657	0.213803	0.0401277	0.270954	0.204664	0.028159	0.459322	0.499562	0.190021	0.304842	0.30215	0.0393974	0.521837	0.107077	0.363905	0.435653	0.775163	0.580866	0.915461	0.884591	0.680074	0.0366205	0.300864	0.0811012	0.048166	0.361794	0.70673	0.963017	0.392338	0.154949	0.29535	0.310815	0.346516	0.572391	0.113546	0.0137779	0.304194	0.351383	0.438406	0.256999
	CEBPB	ddCt	-0.134042	-0.0758333	-0.535	-4.49583	0.126667	0.178392	0.393442	-0.21	-0.0791667	-0.188442	0.268825	0.025	0.529592	1.07868	0.0175833	0.348817	0.00771667	-0.0533333	-0.233333	-0.0809417	-0.795	0.27955	0.4029	0.0607	0.4	-0.00553333	-0.161925	-0.49	-0.0946333	-0.0067	-0.598333	-0.283333	-0.233333	-0.111725	0.190308	0.0665083	0.442375	-0.0433333	-0.0490833	0.6784	-0.0112667	-0.4575	-0.193333	0.823225	0.258233	0.187708	0.0594833
	CEBPB	SD	0.591866	0.382171	0.257747	0.394559	0.513615	0.220572	0.505801	0.372976	0.483608	0.698945	0.630452	0.36336	0.630656	1.213	0.754792	0.407749	0.342274	0.238623	0.363267	0.6888	0.374853	0.471481	0.628038	0.423167	0.41057	0.511113	0.947576	0.387078	0.287469	0.106265	0.501978	0.410898	0.413297	0.524603	0.578598	0.532675	0.661791	0.108149	0.683314	0.265084	0.603451	0.291133	0.407822	0.56798	0.561281	0.713852	0.337074
	CEBPB	ttest	0.620785	0.829041	0.0283673	8.85587e-07	0.680254	0.672697	0.136232	0.29059	0.769072	0.628969	0.462444	0.909968	0.120617	0.116304	0.956088	0.339269	0.968711	0.805424	0.317045	0.77053	0.0139429	0.385612	0.24626	0.756193	0.0978708	0.989868	0.687791	0.030874	0.60671	0.116823	0.0533955	0.264856	0.458637	0.592318	0.417743	0.824639	0.124101	0.854467	0.879857	0.106268	0.611825	0.1855	0.40372	0.0454514	0.419474	0.550379	0.889213
	CEBPD	ddCt	0.335525	0.1725	0.381667	-1.06	-1.7225	0.672433	0.216558	-0.3275	-0.151667	-0.960158	0.185325	0.34895	-0.439025	-0.075925	-0.37215	-0.254975	0.445875	0.305833	-0.624167	0.881117	0.0725	0.200167	-0.0572583	0.40465	0.07395	0.369183	0.382092	0.54	-0.69245	0.164958	-0.214167	0.371667	-0.00833333	0.369608	0.200725	0.144383	-0.0373833	0.400833	-0.0111333	0.034975	-0.05305	0.565	-0.13	1.06988	0.316433	-0.0741583	-0.204675
	CEBPD	SD	0.45098	0.321644	0.561153	1.12414	0.659519	0.0379438	0.909846	0.53856	0.452667	0.625382	0.150822	0.300528	0.364741	0.281158	0.331229	0.17267	0.361006	0.530921	0.660602	1.16617	0.923461	0.261469	0.71068	0.395858	0.696682	0.341022	0.491732	0.417559	0.374182	0.634963	0.471093	0.498758	0.354928	0.331332	0.363993	0.0426543	0.48804	0.53621	0.273584	0.263842	0.577059	0.70669	0.785597	0.213118	0.126554	0.118939	0.154662
	CEBPD	ttest	0.0930129	0.685527	0.257109	0.229544	0.00264553	0.216197	0.555481	0.592721	0.761637	0.0170372	0.568264	0.0239116	0.25074	0.184175	0.0259996	0.409553	0.0178346	0.427266	0.0837907	0.188803	0.845268	0.58772	0.342795	0.0520123	0.826816	0.0369142	0.0937216	0.286868	0.100724	0.390017	0.642108	0.320388	0.98451	0.032207	0.195399	0.647751	0.867925	0.235042	0.973121	0.918447	0.732896	0.116477	0.697615	0.0182383	0.274806	0.798018	0.526672
	CEBPG	ddCt	-0.106183	-0.846667	-0.48	-0.798333	0.364167	-1.67352	-0.0415	-0.764167	-0.0808333	-0.772267	0.625808	0.067775	-0.527542	-0.214483	-0.106142	0.241608	-0.1688	0.1175	0.0691667	-0.0790917	-0.5775	0.271142	-0.0231167	0.1489	0.193858	-0.860133	-0.225367	-0.206667	-0.297575	0.253067	-0.6775	-0.640833	-0.1525	-0.313608	0.140417	0.608317	-0.428142	-0.6175	0.418625	0.186675	-0.0558083	-0.183333	0.00833333	-0.0729583	0.411683	0.3738	0.147425
	CEBPG	SD	0.321099	0.371912	0.386695	0.762717	0.525444	0.0867802	0.372885	0.971876	0.404066	1.0093	0.21165	0.348572	0.334271	0.427805	0.437231	0.0551857	0.438119	0.204675	0.352424	0.338912	0.545421	0.0397426	0.57111	0.55133	0.522145	1.90683	0.548322	0.178616	0.648192	0.340912	0.420708	0.707711	0.245483	0.445275	0.561129	0.101767	0.617158	0.796899	0.213211	0.22827	0.355645	0.201402	0.176604	0.525364	0.299424	0.0858124	0.104916
	CEBPG	ttest	0.576429	0.00234295	0.0948286	0.071405	0.190448	5.4359e-07	0.815787	0.137807	0.685736	0.113658	0.014588	0.672403	0.0352017	0.429843	0.55394	0.206534	0.411792	0.430104	0.636971	0.594725	0.0564239	0.200893	0.387588	0.531359	0.360125	0.404691	0.298242	0.0724825	0.431921	0.323451	0.0138804	0.0977706	0.381571	0.103289	0.508976	0.0118301	0.314208	0.137962	0.0453883	0.369078	0.439185	0.240709	0.92707	0.829455	0.206717	0.0835136	0.392827
	CTCF	ddCt	0.136308	0.151858	-0.0606167	-0.3774	-0.0906667	-0.650925	-0.244975	-0.475858	0.0830417	0.340492	-0.492108	0.114417	-0.0873167	-0.333008	-0.249075	-0.670167	-0.137625	-0.0584667	-0.267825	-0.370625	-0.370917	-0.349367	-0.105642	-0.228583	0.0210167	-0.0449167	-0.211775	-0.324908	0.109633	-0.473883	-0.412358	-0.526611	-0.282692	0.0435667	0.0995333	-0.58345	0.062175	-0.381525	-0.187683	-0.676017	-0.531458	-0.439767	-0.0984167	-0.0670667	-0.236558	-0.46475	-0.727708
	CTCF	SD	0.474119	0.228824	0.417313	0.656263	0.617664	0.811313	0.106091	0.414503	0.862946	0.280356	0.947732	0.38987	0.282977	0.259358	0.36286	0.867906	0.163521	0.404987	0.465341	1.22756	0.592505	0.68598	0.106074	0.107061	0.199821	0.326185	0.517654	0.7283	0.178744	0.836249	0.396164	0.712777	0.547413	0.158186	0.0571935	0.813665	0.442583	0.487975	1.00517	0.687953	1.23667	0.485642	0.588426	0.114478	0.798276	0.741852	0.613814
	CTCF	ttest	0.776138	0.672309	0.835627	0.251918	0.765983	0.369685	0.180169	0.121634	0.815275	0.0590222	0.270192	0.804426	0.099546	0.153242	0.564163	0.0838696	0.694063	0.826636	0.332751	0.547988	0.214694	0.237518	0.417143	0.528219	0.916465	0.912646	0.700223	0.303941	0.506195	0.451663	0.164264	0.204693	0.331411	0.880753	0.761903	0.145067	0.717892	0.180781	0.63991	0.0656542	0.500249	0.217561	0.710129	0.77164	0.485392	0.152086	0.0364713
	DDIT3	ddCt	0.954425	0.380833	0.234167	0.294167	0.323333	0.292283	-1.78655	0.286667	1.16833	-0.131933	0.502017	1.14989	1.78069	1.45632	1.06615	0.423717	0.790483	0.7325	0.328333	-0.4335	0.715833	-0.0652	-0.173933	0.939658	0.136167	0.7615	0.6836	0.266667	0.3773	0.0295417	0.3775	0.274167	0.344167	1.19318	0.7765	0.743317	0.370242	0.640833	0.383642	0.0377667	0.127375	1.02917	0.720833	-0.4106	0.5493	0.150542	-0.677183
	DDIT3	SD	0.478867	0.483279	0.109591	0.674374	0.120554	0.455115	0.73198	0.400361	0.332493	0.97113	0.500827	0.311422	1.34774	0.911801	0.368012	0.493842	0.260201	0.136392	0.479093	0.92504	0.55484	1.29032	1.0289	0.312213	0.877311	0.521214	0.611191	0.281241	0.959888	0.904519	0.512578	0.813198	0.498994	0.475533	0.468659	1.02845	0.797302	0.442111	0.652015	1.01637	0.77174	0.427892	0.295301	0.401981	0.798846	1.24428	0.809411
	DDIT3	ttest	0.00231669	0.105293	0.221116	0.225973	0.116844	0.00209651	0.000523026	0.104776	0.0044782	0.764818	0.138246	0.000907707	2.31348e-05	7.12841e-05	0.000449228	0.201231	0.000424857	0.0164288	0.103399	0.26249	0.0226904	0.90322	0.470393	0.000590499	0.694337	0.0328062	0.031572	0.128014	0.338485	0.210977	0.196223	0.291476	0.153319	0.00132366	0.0181455	0.102628	0.32752	0.0177771	0.30597	0.956837	0.235029	0.00339268	0.0169188	0.344792	0.136262	0.774765	0.267611
	E2F1	ddCt	-0.0884083	-0.5375	-0.49	-0.9125	-0.1725	0.214883	0.012475	-2.5925	-0.06	-0.189092	5.62738	0.442867	-1.6014	-0.5776	0.399983	-0.142642	0.543358	0.231667	-0.388333	-0.066875	0.148333	0.214942	0.0446167	0.440525	0.306858	0.74355	-0.02205	-0.2075	-0.00181667	0.266542	-0.6775	-0.495	-0.245	0.540508	0.4434	0.0503083	-0.765596	0.259167	-0.407483	-0.550817	-0.154625	-1.115	-0.0383333	-0.113	0.199892	-0.411175	-0.445383
	E2F1	SD	0.287815	0.309436	0.58952	0.269669	0.325	0.387861	0.586624	0.150367	0.294354	0.313141	10.7508	0.472305	1.37575	0.386477	0.328239	0.291815	0.455554	0.49239	0.427781	1.02788	0.329697	0.265704	0.668957	0.411876	0.51992	0.338123	0.381171	0.282074	0.355802	0.630587	0.327317	0.23331	0.354761	0.411398	0.410068	0.165555	0.245032	0.443516	0.347116	0.215655	0.799427	0.672868	0.39969	0.0346121	0.274554	0.166684	0.0706242
	E2F1	ttest	0.523181	0.141694	0.104683	0.0376606	0.507672	0.270762	0.963147	0.000111724	0.838389	0.446215	0.729086	0.0395162	0.180971	0.619065	0.0426101	0.613493	0.0175631	0.359487	0.1425	0.89757	0.55799	0.460111	0.301651	0.0424225	0.272529	0.00200024	0.894637	0.437204	0.994574	0.542969	0.0503719	0.127935	0.399425	0.0227038	0.0344857	0.850598	0.0156416	0.475107	0.127418	0.108081	0.863899	0.00789729	0.894315	0.712445	0.330413	0.0727616	0.120925
	E2F2	ddCt	-0.415683	-0.275833	-1.12083	-0.923333	-0.0416667	0.04585	-0.456808	-0.941667	-2.72	-0.917892	6.09982	-0.184992	-1.17588	-0.154817	-0.127567	-0.628558	0.340292	-0.654167	-0.9075	-0.1691	0.135833	0.107392	0.213592	-0.284367	-0.146533	0.0358083	-0.489708	-0.211667	-0.474617	-0.050625	-0.515	-0.775	-0.0508333	0.321917	-0.463108	0.162142	-0.992425	0.208333	-0.508258	0.04165	-0.715658	-0.878333	-0.2325	-0.817583	-0.0655083	-0.616842	-0.0955417
	E2F2	SD	0.545649	0.404872	0.406807	0.655998	0.336215	0.632471	0.364171	0.385952	0.691873	0.39776	12.6038	0.380958	0.656361	1.23652	0.285213	0.396039	0.416767	0.439363	0.313645	1.44024	0.368565	0.401916	0.617836	0.445528	0.605289	0.308614	0.477029	0.42063	0.310131	0.572934	0.596834	0.293138	0.329549	0.530153	0.566102	0.35676	0.40328	0.366449	0.241102	0.186588	1.48991	0.467083	0.388057	0.438748	0.168352	0.451023	0.160598
	E2F2	ttest	0.0987041	0.594617	0.0120983	0.041905	0.905619	0.720594	0.0812904	0.0223661	0.000260976	0.00551358	0.274507	0.315883	0.0835897	0.795744	0.362592	0.0134435	0.115241	0.0759929	0.0329303	0.833073	0.683761	0.64618	0.26944	0.128876	0.618395	0.797838	0.0470636	0.587155	0.065984	0.25973	0.209087	0.0569669	0.887975	0.143262	0.0628568	0.376047	0.00418659	0.641858	0.00353662	0.808689	0.0578669	0.0837106	0.562679	0.061947	0.482975	0.0326179	0.573173
	EGR1	ddCt	0.830917	-0.496667	-1.10167	-1.16667	-0.26	0.2106	0.055475	-0.969167	0.8875	0.951108	-0.711183	-0.467283	0.655408	1.87675	1.00772	-0.2389	-0.330508	0.145833	-0.51	0.0973833	-0.859167	-1.24997	-0.357092	0.41225	0.704067	0.540942	-0.0381	-0.624167	-0.0616583	0.19705	-0.3	1.3825	0.005	0.3665	0.067275	-1.73177	1.03098	-0.1775	0.682092	0.21855	-0.9369	1.01167	0.594167	1.42558	0.895167	-0.876542	-1.07507
	EGR1	SD	0.329634	0.349952	0.110403	0.181618	0.273089	1.19558	0.804883	0.358189	1.10702	0.75832	0.31835	0.273254	0.73019	1.32772	0.246138	0.562647	0.210433	0.311334	0.255212	0.724454	0.187861	0.438373	0.961834	0.426343	1.00652	0.479607	0.548373	0.232465	0.620773	1.03718	0.782006	0.387369	0.573472	0.211354	0.450389	0.478777	0.827968	0.219399	0.45261	0.501118	0.73545	0.294008	0.441566	0.902499	0.375481	0.483744	0.473883
	EGR1	ttest	0.00975745	0.0150438	0.256012	0.291504	0.00658102	0.0133904	0.877097	0.12861	0.00489545	0.0903564	0.0251878	0.081525	0.000944288	0.0030075	0.0054649	0.33815	0.218452	0.0040042	0.0298628	0.841181	0.0770786	0.00158211	0.538402	0.0982635	0.17536	0.143764	0.872563	0.0329627	0.845236	0.0813403	0.0252977	0.000109084	0.00482378	0.144091	0.762751	0.00036931	0.0680221	0.00433288	0.0837715	0.447644	0.0745028	0.000139931	0.000923499	0.00869412	0.00882918	0.0335772	0.00426684
	EGR2	ddCt	-1.38494	-0.860833	0.62	0.556667	-1.345	-1.31405	-2.4641	-0.5125	-1.36083	-5.22077	-1.17191	-1.84891	-0.372642	1.17236	-0.0991167	-1.87238	-1.3038	0.761667	-1.71708	-0.154	-0.68	-1.87938	-0.223517	-1.17868	-1.62067	-1.65163	-1.74185	-1.42167	-1.99693	-1.0408	-1.61958	1.1675	0.565	-0.862383	0.521258	-1.54133	-0.702383	-0.0983333	0.311817	-0.176508	-1.75919	6.65917	0.595	-1.58395	0.317633	-1.74303	-2.41277
	EGR2	SD	0.428784	2.59396	1.38654	2.12015	2.53912	2.00846	0.752123	2.47343	4.61153	0.986186	0.974858	0.306224	1.23377	0.930296	1.13404	0.843122	0.398842	1.53605	1.65832	0.746369	1.51041	1.13096	1.42123	0.438131	1.28067	0.200777	1.00224	2.91049	1.02204	1.59386	4.46931	2.42702	2.70022	0.247392	0.649539	1.11231	1.07388	1.63293	1.17132	0.626838	1.9737	1.72271	1.91308	1.05618	0.59566	1.43977	0.97938
	EGR2	ttest	0.0403492	8.22954e-06	1.08821e-07	4.42551e-07	1.40464e-06	5.04582e-06	0.00471716	9.17201e-06	0.000835383	0.000273918	0.0361818	0.011512	0.289485	0.0218641	0.87965	0.00796592	0.0348325	1.29196e-07	4.58231e-05	0.671204	5.24241e-05	0.00916987	0.439618	0.0482162	0.0204522	0.0353764	0.0103985	1.28701e-05	0.00674484	0.802566	0.000699559	1.31222e-05	1.9094e-05	0.126171	0.269138	0.0174201	0.308167	2.18093e-06	0.655145	0.684264	4.43889e-05	0.000531933	0.000261269	0.0598586	0.536039	0.0368041	0.00108445
	ELK1	ddCt	-0.368425	0.8195	0.435333	-0.193775	-0.586642	-0.400258	-0.21015	-0.175908	0.20625	-0.847808	-2.38333	-0.20965	-0.025575	1.13018	0.294425	0.0175	0.833225	0.241808	-0.315683	-0.137225	-0.167467	-0.286667	-0.51515	-0.723883	-0.302692	-0.689617	-0.0927583	0.333383	-0.058175	-0.0998083	-0.343117	-0.209822	-0.00193333	-0.291433	0.521067	0.165	0.0588417	-0.256083	-0.291667	-0.218333	-0.709683	0.257508	0.396158	1.00962	-0.236667	-0.315833	-0.6675
	ELK1	SD	0.607645	0.745291	0.735276	0.255965	0.443667	0.276579	0.250253	0.55797	0.303773	0.350195	0.539911	0.557747	0.568684	2.14187	0.606574	0.372463	1.46833	0.199092	0.318343	0.907014	0.421694	0.404301	0.658383	0.537036	0.196734	0.492376	0.660797	0.2308	0.515137	0.178023	0.314607	0.631631	0.212751	0.383646	0.56242	0.409955	0.720674	0.0470813	0.57238	0.533177	1.2363	0.218421	0.152654	3.02863	0.410573	0.441306	0.492893
	ELK1	ttest	0.173007	0.242222	0.281513	0.542966	0.2552	0.972736	0.239878	0.582422	0.65557	0.00182977	0.00168078	0.356258	0.989145	0.348849	0.230908	0.9727	0.320384	0.453059	0.324801	0.820609	0.587091	0.57451	0.524013	0.0140345	0.125234	0.0107877	0.710247	0.418763	0.823593	0.656882	0.262475	0.786935	0.995192	0.113628	0.0466244	0.730307	0.866191	0.500658	0.542682	0.694441	0.470193	0.548572	0.250599	0.568252	0.617952	0.503344	0.315389
	ETS1	ddCt	-0.445083	-0.490258	-0.814883	-0.863008	-0.613942	-0.699558	-1.10739	-0.368658	-0.477208	-0.590683	-0.565658	-2.81088	-0.18165	-0.502267	0.576333	-0.560583	-0.620317	0.0729583	-0.833067	-0.55255	-0.649942	-0.633442	0.102942	-1.16097	-0.279933	-0.647408	-0.104475	-0.731267	-0.846092	-0.719317	-1.01553	-0.3854	-0.499175	-0.872842	-0.720508	-1.04712	-0.196217	0.129183	-1.19179	-0.680458	-0.84685	1.25506	-0.0848083	0.0376333	-0.888567	-1.81282	-2.5753
	ETS1	SD	0.387069	0.481002	0.632025	0.573022	0.701858	0.607006	0.47517	0.579778	0.907573	0.367919	0.582804	0.438735	0.668853	0.744405	0.19424	0.495441	0.292681	0.538729	0.454166	0.110144	0.645927	0.322742	0.573144	0.164027	0.557956	0.373337	0.406112	0.643879	0.531277	0.273421	0.439412	0.570397	0.656077	0.308699	0.1884	0.44245	0.641358	0.45302	0.280231	0.117659	0.458545	0.477832	0.631933	0.330017	0.0550548	0.23989	0.175673
	ETS1	ttest	0.127484	0.237761	0.0293015	0.0156053	0.065042	0.262811	0.00289059	0.204369	0.222902	0.0398706	0.171034	8.57294e-05	0.0221234	0.0561756	0.00815632	0.106687	0.03829	0.791129	0.0173629	0.0509736	0.0483827	0.0105037	0.364719	0.000664131	0.316333	0.0348284	0.683486	0.0355563	0.0104507	0.00578841	0.0108981	0.232504	0.124715	0.0106085	0.0081671	0.0128797	0.481126	0.658038	0.000609235	0.00486663	0.0211492	0.00351425	0.761993	0.91048	0.000543504	7.45054e-05	8.06344e-06
	ETS2	ddCt	-0.387325	0.426	0.89385	0.0775417	0.210833	-0.324375	0.394342	0.289892	0.130542	-0.117533	-0.0529667	0.141192	-1.79694	0.0747167	-0.793333	-0.331325	0.0352167	-0.182567	-0.116908	-0.0393083	0.0186333	-0.0975417	-0.465658	-0.0397667	-0.0529583	-0.208883	-0.183242	-0.285717	-0.362308	0.031225	-0.19025	-0.313156	0.211108	0.1157	0.437067	0.141108	0.153833	0.156058	-0.092275	-0.366142	-0.414608	0.203075	0.376533	-0.361375	0.02065	0.179692	-0.5863
	ETS2	SD	0.560065	0.282304	0.414819	0.392953	0.376972	0.334633	0.339821	0.360074	0.486642	0.484837	0.734107	0.427347	0.281646	0.491442	0.700872	0.819245	0.460988	0.354162	0.593455	0.328329	0.513969	0.625702	0.356794	0.170758	0.273765	0.363783	0.759422	0.625464	0.236568	0.484521	0.205341	0.326587	0.415329	0.232229	0.185297	0.63722	0.799456	0.11783	0.550316	0.157719	0.732913	0.261864	0.421599	0.449039	0.384625	0.748786	0.249067
	ETS2	ttest	0.242076	0.137541	0.00917067	0.665665	0.354175	0.196953	0.261645	0.14678	0.540179	0.686027	0.907737	0.585992	0.000826569	0.344399	0.112633	0.478346	0.87331	0.317189	0.648293	0.916006	0.929656	0.752483	0.538729	0.823462	0.883095	0.338147	0.67767	0.259788	0.283328	0.314868	0.281595	0.287846	0.258101	0.604439	0.11032	0.708581	0.672825	0.415241	0.787065	0.111869	0.479384	0.321984	0.0719883	0.389315	0.93406	0.642093	0.0379246
	EWSR1	ddCt	0.0923	-0.0144167	0.041375	0.288525	0.0290833	-0.167692	-0.1214	0.392625	0.4642	0.228475	-0.0753167	0.0142	-0.0170333	-1.63781	0.0176417	-0.129775	-0.0417667	0.4021	0.386967	0.172383	0.393283	-0.1138	-0.117108	-0.0791083	-0.153042	0.0789583	-0.0394167	0.315492	-0.180392	0.0138083	0.235458	0.391067	0.140983	0.087825	-0.0694667	-0.176283	0.135117	0.266175	-0.129917	-0.3459	0.473183	0.278667	0.496033	-0.347883	-0.0196417	-0.27865	-0.249542
	EWSR1	SD	0.229816	0.556049	0.134216	0.195948	0.15376	0.345757	0.189636	0.199196	0.621109	0.254902	0.254369	0.147969	0.0351962	0.480442	0.0917627	0.36068	0.0889347	0.209046	0.111744	0.621561	0.252222	0.211562	0.0955691	0.105828	0.104856	0.0552326	0.202109	0.23374	0.101804	0.239049	0.298052	0.122131	0.312418	0.139499	0.285545	0.286145	0.245304	0.184441	0.170841	0.126679	0.510628	0.19915	0.0746633	0.125477	0.0821527	0.262861	0.244285
	EWSR1	ttest	0.504767	0.956888	0.65519	0.037106	0.683958	0.827444	0.286557	0.0185224	0.161881	0.109338	0.815657	0.902342	0.466636	0.00157894	0.872639	0.727851	0.50616	0.00289579	0.000478401	0.617454	0.0121155	0.700259	0.581352	0.446679	0.208067	0.335444	0.784964	0.0606732	0.151974	0.60135	0.0911614	0.00276403	0.362347	0.431653	0.72839	0.607471	0.20738	0.0191958	0.653453	0.231032	0.0186347	0.0191834	0.000199699	0.0120615	0.93254	0.38874	0.449573
	FLI1	ddCt	0.043825	0.00756667	0.260658	-0.0449083	0.238992	-0.34015	-0.279092	-0.339775	-0.38465	-0.3493	-0.577483	0.20765	0.190583	0.216975	-3.6752	-0.350467	-0.0570667	0.164075	-0.417917	-0.36825	-0.201258	-0.145733	-0.112433	-0.146367	-0.597842	0.0696167	0.329925	0.165408	-0.827658	-0.550675	-0.1096	-0.359622	-0.187017	-0.05025	-0.682033	-0.375633	-0.380542	-0.275067	-0.151133	-0.338125	-0.676167	0.32995	0.263075	0.113292	0.0387667	-0.158867	0.7919
	FLI1	SD	0.495839	0.877543	0.459621	0.19096	0.259431	0.355043	0.078592	0.628533	0.294486	0.348393	0.932939	0.388573	0.148793	1.22185	0.259213	0.843694	0.385244	0.224349	0.44677	1.4706	0.334536	0.663261	0.0356171	0.105585	0.117591	0.340859	0.659846	0.30039	0.151132	0.459418	0.193542	0.578876	0.425649	0.426902	0.230977	1.23903	0.629864	0.317118	0.911282	0.131333	1.36379	0.254338	0.461685	0.463469	0.677275	0.646817	0.284753
	FLI1	ttest	0.921279	0.990875	0.480027	0.881778	0.458535	0.45157	0.20332	0.281983	0.364982	0.136697	0.313623	0.649813	0.715981	0.745832	9.19085e-05	0.461497	0.874783	0.569858	0.167715	0.624534	0.494277	0.625042	0.452917	0.649541	0.0498652	0.862199	0.595941	0.576989	0.00620706	0.834775	0.729414	0.624339	0.489934	0.890751	0.119901	0.585689	0.226104	0.352965	0.768479	0.217495	0.925835	0.390399	0.431045	0.75517	0.916158	0.640458	0.0192891
	FOS	ddCt	-1.08717	0.809592	0.414942	-0.5931	-0.887908	-0.735317	-0.133758	-0.908058	0.535908	-0.592892	-1.1025	-0.63175	0.36805	0.567211	-0.151542	-3.02167	-0.07645	-0.186775	-0.292217	-0.203092	0.770967	-1.68667	-0.916167	-0.704883	-0.362975	-1.20272	-1.48273	-1.32243	-0.420025	-0.565675	-0.862983	-0.558444	-0.527717	-0.171908	0.229058	-1.29583	-0.082325	0.354817	-0.188333	-0.645833	-2.28202	2.54298	0.68105	0.421225	-0.279167	-1.56833	-0.241667
	FOS	SD	0.538585	0.54532	0.391328	0.366765	0.408681	1.24156	0.706302	0.411547	1.05693	0.77865	0.609641	0.549642	0.850684	1.2313	1.05498	0.978273	1.64587	0.390775	0.447047	1.4565	0.371393	0.571224	0.277261	0.690087	0.372354	0.724388	1.36135	0.411593	0.279889	0.881437	0.247138	0.301105	0.306617	0.43179	0.564413	0.615337	0.77241	0.280796	0.401705	0.304684	1.15172	0.255211	0.322092	0.144402	0.3402	0.622757	0.941238
	FOS	ttest	0.0054899	0.0615746	0.0280579	0.0270189	0.00159726	0.0212373	0.631038	0.00210595	0.331866	0.115778	0.0257547	0.0639922	0.0111733	0.0152655	0.731904	0.00184384	0.9212	0.452189	0.261195	0.793352	0.00388518	0.0152422	0.759201	0.0663264	0.188218	0.0050445	0.0293914	0.00621298	0.156682	0.597485	0.000496929	0.0124961	0.00686252	0.505511	0.485193	0.0474201	0.779998	0.0917166	0.66248	0.198875	0.714291	7.19764e-06	0.00453112	0.201084	0.55375	0.00914748	0.663442
	FOSB	ddCt	0.444208	-0.0332083	0.233008	0.842025	-0.054475	0.442375	-0.369217	0.554142	1.06583	-0.258183	-0.738342	-0.634292	-0.0837333	-0.254158	0.596125	0.146817	-6.04282	1.70532	0.482608	1.14858	-0.265117	-1.12785	0.4565	-0.304025	0.308667	-0.581983	-0.573867	-0.355958	0.569042	-0.498217	0.206442	1.00881	-0.039125	-0.428642	0.413458	-0.930392	0.593792	0.282958	-0.0249667	-0.360167	0.037575	0.0381917	0.8291	0.143925	-1.47876	-1.03421	-0.377167
	FOSB	SD	0.779009	1.91206	0.401608	0.814095	0.921352	0.768525	0.645364	0.932283	1.29628	0.437338	0.522314	0.817363	0.146492	0.450674	0.36993	1.06983	1.52572	0.505275	0.616338	0.339472	0.58982	0.522167	0.537464	0.440184	0.555296	0.523924	0.493537	0.865901	0.451868	0.415368	0.49127	0.85845	0.851889	1.69093	0.435046	0.96005	0.570072	0.772918	0.672077	1.22664	0.648854	1.23423	0.759093	0.517252	0.526345	0.719688	0.866285
	FOSB	ttest	0.299065	0.975884	0.324667	0.0496707	0.927458	0.00106062	0.179257	0.296284	0.124984	0.210875	0.250696	0.181313	0.115257	0.0144685	0.1447	0.839811	0.000356264	0.000519441	0.185334	0.00761308	0.429311	0.0230116	0.288501	0.308103	0.243352	0.0893406	0.131997	0.332079	0.048299	0.88736	0.574245	0.124232	0.914955	0.688006	0.068055	0.271822	0.0345363	0.560934	0.967465	0.700698	0.109155	0.953931	0.0921781	0.6815	0.0429866	0.137879	0.568205
	FOXD1	ddCt	-0.494092	0.0516667	-0.735833	0.128333	0.311667	-1.29078	-0.8517	-0.170833	-0.2775	-0.940625	-0.164917	-0.485058	-1.75419	0.110242	-1.62747	-0.744258	-0.417942	-2.4575	-0.750833	-1.137	-0.828333	-0.513242	-0.818267	-0.419575	-0.700875	-0.86215	-1.18118	-0.188333	-1.20944	-0.521858	0.0966667	-0.103333	-0.363333	-0.192825	-0.788267	0.284192	-1.14004	-1.38417	-0.665133	-1.63007	-1.41312	0.0175	-0.315833	-0.801525	-0.684933	-0.136317	-0.5895
	FOXD1	SD	0.333222	0.516444	0.703806	0.674589	0.572781	1.24251	0.592303	0.761044	0.978083	0.330769	0.165844	0.220462	1.53904	1.64493	1.59625	0.272633	0.322108	0.78188	0.428757	2.31444	0.475196	0.313972	0.656221	0.33837	0.621599	0.373078	2.14901	0.631568	0.571976	0.51759	0.679668	1.23198	0.903274	0.308964	0.0452444	0.856314	0.279895	0.393657	0.275129	0.690771	2.0698	0.993316	0.831983	0.311881	0.498318	0.162469	0.363794
	FOXD1	ttest	0.0249647	0.951188	0.348605	0.87709	0.730804	0.084841	0.017586	0.819544	0.701085	0.0117319	0.465726	0.011709	0.570636	0.0814509	0.0620361	0.0151421	0.0357728	0.0134076	0.377645	0.288128	0.353289	0.0373839	0.591352	0.069087	0.0667733	0.00407585	0.27444	0.81283	0.0228269	0.228517	0.89986	0.884317	0.640857	0.268316	0.00379023	0.457751	0.00531534	0.221696	0.00693023	0.00211712	0.282586	0.980934	0.666969	0.0614802	0.0193555	0.585778	0.042757
	FOXJ3	ddCt	-0.0649333	-0.548333	-0.584167	-0.51	0.163333	0.012125	-0.0203833	-0.57	-0.2	0.0336417	-0.182567	0.0758917	0.343967	-0.0384583	-0.2898	-0.053275	0.0623083	-0.713333	-2.19917	-0.0794667	-0.498333	-0.185025	-0.00170833	0.141921	-0.020625	0.0114333	0.0152417	-0.729167	-0.0845	0.0192833	-0.338333	-0.6275	-0.3975	0.29775	0.375925	0.0105	0.028175	-0.1925	-0.140958	-0.208158	-0.354067	-0.614167	-0.103333	0.063175	-0.186917	-0.0438083	-0.160525
	FOXJ3	SD	0.280422	0.371149	0.326886	0.243097	0.519679	0.0864549	0.242202	0.377801	0.619934	0.0935149	0.176469	0.258687	0.309424	0.50365	0.524084	0.0888307	0.3289	0.173994	0.233292	0.172604	0.180339	0.0452107	0.0971537	0.378773	0.160857	0.296475	0.642006	0.358478	0.0999459	0.0712767	0.712713	0.298594	0.277213	0.31453	0.327484	0.119124	0.174268	0.456089	0.11881	0.0940475	0.454556	0.349935	0.111886	0.12738	0.129777	0.130504	0.0552267
	FOXJ3	ttest	0.629418	0.0366554	0.0076715	0.0300611	0.465919	0.763579	0.86717	0.0106155	0.481283	0.60342	0.0711846	0.577854	0.00909067	0.368608	0.198778	0.480648	0.669896	0.00448981	5.72468e-05	0.491403	0.0257059	0.0531451	0.323807	0.37253	0.80749	0.932051	0.954459	0.00241423	0.275882	0.0969477	0.284112	0.0124099	0.0746993	0.0589134	0.0375188	0.8806	0.68086	0.330864	0.058715	0.0404753	0.245064	0.00629439	0.573018	0.504102	0.022425	0.545896	0.079681
	GATA2	ddCt	0.660342	0.18	0.0641667	-0.0441667	-0.2825	1.04934	0.35025	-0.246667	0.565	-0.139325	0.529783	0.155075	-1.78984	-0.539158	1.37587	0.963433	-0.0595833	1.13833	0.101667	-2.37241	0.6475	-0.3053	0.971825	0.371558	0.248433	0.171008	0.276667	0.236667	-0.19365	0.346125	-0.2675	0.6075	0.7975	-0.133492	0.325292	-0.683633	-0.0913333	0.8125	0.0848917	0.428625	0.678033	1.395	0.466667	0.314267	-0.260942	-0.508467	-0.863308
	GATA2	SD	0.296624	0.820573	0.919128	0.814541	1.02002	0.632041	0.54514	0.62145	0.494132	0.252671	0.335934	0.130516	1.59091	1.07376	0.124429	0.5001	0.339409	0.888284	0.806348	0.160893	0.963448	0.257276	0.309068	0.334841	0.415159	1.22576	0.11876	0.762457	0.328126	0.427487	0.640615	0.794086	0.666041	0.399039	0.112885	0.416238	0.426199	0.865847	0.257322	0.724191	0.575689	1.05369	1.02242	0.41747	0.34904	0.160086	0.361023
	GATA2	ttest	0.0159733	0.711763	0.881312	0.917194	0.583165	0.916	0.143727	0.567842	0.261812	0.450802	0.0219277	0.433065	0.0343955	0.285275	0.000227873	0.00666417	0.813494	0.0299986	0.805111	1.70057e-05	0.181927	0.0281207	0.14749	0.142391	0.226445	0.819808	0.0966433	0.61402	0.350108	0.675517	0.501873	0.266399	0.0887394	0.64286	0.120987	0.0182408	0.731669	0.072711	0.534507	0.245032	0.726132	0.0157716	0.316555	0.252072	0.131659	0.00285657	0.00775163
	GFI1	ddCt	0.198542	-0.385	-0.6875	-0.743333	-0.65	-0.175442	-0.185108	-0.723333	-0.8225	-0.442725	-0.278967	0.0495667	-0.585075	-0.0386667	-0.484925	-0.299633	-0.014875	0.04	-0.645833	-0.692925	-2.0325	-0.387817	-0.210458	0.13915	-0.23055	0.346567	0.0669583	-0.240833	-0.446217	-0.0772167	-0.878333	-0.768333	-0.795	-0.0653333	-0.0927667	-0.4886	-0.615817	-0.3175	-0.170875	-0.80435	-0.448117	-1.29417	-0.478333	0.115583	-0.239117	-0.368542	-0.486733
	GFI1	SD	0.439587	0.583467	1.035	0.521614	0.821669	0.60376	0.783901	0.514724	0.470676	0.492014	0.213203	0.497564	0.579684	1.08577	0.284959	0.144755	0.608101	0.919722	1.07516	1.46257	0.696735	0.1625	0.861448	0.511796	0.771678	0.472116	0.499706	0.55278	0.554948	0.585895	0.583974	0.518377	0.548429	0.432421	0.405504	0.12207	0.439983	0.807958	0.11408	0.149905	1.10912	1.01791	0.923562	0.131005	0.123389	0.115858	0.107132
	GFI1	ttest	0.315251	0.436794	0.140602	0.103366	0.12273	0.451811	0.564928	0.0927227	0.0587385	0.172945	0.320801	0.80315	0.394536	0.658793	0.0178109	0.255319	0.948961	0.920051	0.193004	0.303232	0.00187486	0.169507	0.385944	0.54536	0.507532	0.114424	0.756861	0.521603	0.256998	0.0537622	0.0437612	0.073585	0.0605644	0.747473	0.598155	0.0594328	0.0655391	0.402409	0.399589	0.0109843	0.262441	0.0165461	0.240753	0.768267	0.253971	0.104972	0.0852292
	HNF4G	ddCt	0.414767	0.343892	-0.2021	-0.686775	-1.58873	-1.72885	0.32325	-0.33785	0.786558	1.64543	1.15	0.58565	0.626225	-0.143389	-0.098575	-0.424167	1.07123	0.389958	-0.236317	0.125883	-0.398633	-3.61083	-0.621233	0.531583	0.343058	0.298679	0.02835	0.189258	0.693633	-0.608717	-0.562767	-0.129744	-0.341525	0.423833	0.099225	0.79	1.40406	-0.471067	-0.81	-0.791667	-0.940267	-1.42304	0.261425	0.939842	-0.56	-0.323333	-0.2925
	HNF4G	SD	0.925423	0.682227	0.442601	0.841675	0.281147	0.569041	0.851271	0.596805	0.687767	1.01802	1.24229	0.822355	2.11169	1.33602	0.863575	2.3962	1.24792	0.47695	0.50958	0.567785	0.2279	1.12227	0.428517	0.76274	0.118238	0.604863	1.12173	0.773317	0.376979	1.47764	0.454305	0.465042	0.575926	0.461966	0.792343	1.9264	2.50919	0.348135	2.29259	3.76963	1.15828	0.711592	0.808511	0.729623	2.56888	2.10134	2.55755
	HNF4G	ttest	0.375837	0.750529	0.835079	0.501279	0.118435	0.106932	0.801879	0.735682	0.44056	0.129816	0.132097	0.153221	0.854982	0.152702	0.812264	0.741586	0.230634	0.694438	0.808104	0.869144	0.639844	0.000696888	0.496001	0.233435	0.791395	0.313459	0.951713	0.845918	0.60335	0.970403	0.513874	0.833078	0.741928	0.242141	0.739717	0.449226	0.487646	0.596351	0.571874	0.717596	0.398744	0.183473	0.812037	0.524654	0.720953	0.769671	0.829014
	HOXA9	ddCt	-0.086525	-0.256783	-0.411492	-0.771175	-0.472608	-0.662008	-0.195417	-0.357283	-0.397425	-0.324008	-0.948308	-0.007175	-0.14665	0.126008	-0.340442	-0.782417	-0.1209	-0.658858	-0.790283	-0.847675	-0.703533	-0.527375	-1.85729	-0.1617	-0.605775	0.21545	-0.389533	-0.4884	-0.738733	-0.617975	-1.18982	-0.801611	-0.832883	-0.316992	-0.307142	-0.57955	0.00316667	-0.666983	-0.595883	-1.01022	-0.9473	-0.344608	-0.709642	-0.237983	-0.55285	-0.349675	-0.628725
	HOXA9	SD	0.405479	0.633144	0.429426	0.291247	0.266137	0.353766	0.479028	0.151603	0.695517	0.554849	0.588347	0.441236	0.456618	1.10709	0.367505	0.434885	0.225461	0.345019	0.395822	1.13459	0.347604	0.290459	0.454158	0.145151	0.288468	0.116052	0.661033	0.556688	0.521211	0.284513	0.291128	0.307795	0.405768	0.359287	0.139871	0.380992	0.764936	0.17579	0.565827	0.22464	1.22374	0.584852	0.409179	0.53034	0.419594	0.411487	0.247946
	HOXA9	ttest	0.662567	0.609619	0.0926606	0.0100488	0.119554	0.692029	0.52764	0.120416	0.259654	0.2987	0.0199275	0.975445	0.0601517	0.262436	0.0596909	0.00979834	0.500707	0.0239752	0.0053804	0.216289	0.0114536	0.0127313	0.947863	0.158314	0.09316	0.0389045	0.225507	0.116514	0.0336225	0.0284728	0.00124437	0.0328656	0.032902	0.155047	0.0527175	0.0109148	0.992936	0.042927	0.0574771	3.54533e-05	0.577687	0.455451	0.0161163	0.560505	0.0136275	0.0788378	0.00345204
	HOXA10	ddCt	0.11155	0.0732167	-0.163508	-0.289717	-0.178783	-0.655067	-0.125025	-0.0558417	0.156667	0.281067	-0.848667	-0.02445	-0.142858	-0.34655	-0.240592	-0.455608	-0.129742	0.00625	-0.486067	-0.400292	-0.519642	-0.488275	-0.220075	-2.4212	-0.0594333	0.0525083	-0.239583	-0.126133	-0.189708	-0.342775	-0.492042	-0.289133	-0.3636	0.2046	-0.139433	-0.272033	0.312317	-0.657267	-0.294233	-1.29303	-0.332317	0.0295417	0.209125	0.0364667	-0.682225	-0.709708	-1.14881
	HOXA10	SD	0.465872	0.528759	0.336143	0.408945	0.323376	0.299224	0.221775	0.289565	0.764729	0.254337	0.677936	0.508108	0.361548	0.454174	0.323755	0.568143	0.351425	0.410089	0.271951	0.61185	0.434739	0.323408	0.239921	0.151901	0.286272	0.319545	0.541548	0.427756	0.178581	0.488825	0.273604	0.374148	0.307333	0.30677	0.174721	0.582914	0.723847	0.155759	0.717228	0.411643	0.624108	0.246688	0.265712	0.255124	0.533676	0.504474	0.310108
	HOXA10	ttest	0.732433	0.846366	0.354314	0.15716	0.30555	0.462951	0.415816	0.743777	0.626559	0.153434	0.0321844	0.942352	0.104166	0.110777	0.249769	0.0960807	0.60124	0.974535	0.0169826	0.20208	0.0366232	0.0783553	0.455412	6.47701e-06	0.709401	0.80585	0.500564	0.504312	0.244793	0.552392	0.0154047	0.217966	0.0512866	0.360685	0.451642	0.3003	0.421176	0.00628086	0.355887	0.00204369	0.828769	0.882339	0.227492	0.892846	0.0307896	0.0183106	0.00581441
	HOXA11	ddCt	0.243933	0.208542	0.263	0.182	0.0309833	-0.222075	0.252858	0.215883	0.700717	0.517158	-0.350458	0.425233	0.266075	0.1193	0.164475	-0.24335	-0.0641417	0.832092	0.436725	0.0461083	0.107717	-0.53615	0.0658167	0.1499	-1.20325	0.285433	0.264633	0.0281583	-0.426033	-0.0233083	-0.0248167	0.3441	-0.0119417	0.239017	-0.0503083	-0.464	0.360792	0.0135667	-0.110492	-1.62181	0.423692	0.552367	0.731825	0.1904	-0.27285	0.121358	-0.645492
	HOXA11	SD	0.327099	0.274462	0.552239	0.375074	0.42551	0.276362	0.36792	0.482437	0.95662	0.311695	0.135214	0.233084	0.304309	0.218078	0.178439	0.380649	0.136771	0.444694	0.224181	0.883871	0.410189	0.15404	0.367453	0.177847	0.432523	0.0749272	0.143211	0.414693	0.363533	0.269363	0.398487	0.365044	0.455625	0.215565	0.162213	0.214796	0.323801	0.225104	0.204819	0.157009	1.02558	0.296732	0.4649	0.291293	0.189067	0.176197	0.0868628
	HOXA11	ttest	0.462267	0.429368	0.297352	0.434195	0.894318	0.902465	0.241737	0.340569	0.101595	0.0555898	0.100536	0.15781	0.424282	0.691035	0.315508	0.436791	0.707986	0.0112395	0.135387	0.929059	0.626069	0.0293281	0.336352	0.455976	0.000808721	0.144082	0.290213	0.899422	0.0681358	0.936984	0.922054	0.28952	0.957076	0.279452	0.758102	0.070371	0.190533	0.954697	0.650417	0.000152246	0.163584	0.0797341	0.0287873	0.38324	0.152209	0.460324	0.00382846
	HOXA13	ddCt	-0.0425083	0.205683	0.122242	-0.155158	0.0355083	-0.368817	-0.0589333	0.194308	0.443717	-0.149042	-0.473633	-0.0363667	-0.00240833	-0.3212	-0.337842	-0.190683	-0.1852	0.217508	-0.206925	0.00509167	-0.907667	-0.111983	-0.309683	-0.324567	-0.235067	-1.80278	0.0367167	-0.391975	-0.106375	-0.293417	-0.462983	-0.816311	-0.607542	0.0156083	-0.0881583	-0.250108	0.223467	-0.6243	0.06685	-1.48736	-0.3225	-0.152746	0.0559917	-0.136733	-0.308242	0.120525	-0.854692
	HOXA13	SD	0.523101	0.497644	0.534457	0.479668	0.454776	0.38766	0.123738	0.438591	0.804623	0.116432	0.522429	0.483788	0.31037	0.786508	0.386365	0.33536	0.354737	0.420242	0.437183	0.400421	0.5599	0.265653	0.18606	0.0698878	0.154126	0.293095	0.684973	0.709371	0.141014	0.291647	0.377612	0.612478	0.512746	0.365604	0.197037	0.256012	0.762142	0.238642	0.462764	0.278875	0.602041	0.541298	0.524266	0.399405	0.303035	0.258016	0.201998
	HOXA13	ttest	0.893555	0.661673	0.66384	0.585856	0.908801	0.817763	0.762209	0.459611	0.236556	0.440906	0.187689	0.907025	0.977276	0.318525	0.117376	0.309723	0.485558	0.426178	0.436708	0.979141	0.0109833	0.405604	0.456271	0.0986086	0.25019	0.000226645	0.92006	0.220114	0.48291	0.823586	0.110523	0.0529487	0.0932809	0.952309	0.652978	0.231103	0.528254	0.059718	0.779087	0.000293031	0.881176	0.695042	0.836905	0.699115	0.176197	0.498196	0.00776733
	ID1	ddCt	-1.18548	0.185933	0.91075	0.703492	-0.330183	0.254467	-0.331633	-0.808975	1.06206	-0.460683	-0.493642	-0.610458	0.235492	0.906833	0.292667	0.0486333	-0.806825	0.458025	0.240358	-0.315167	0.455517	-1.28202	1.44172	-0.897367	-0.958542	-0.1039	-0.3569	-0.694175	-0.194042	-1.19843	0.07	-0.128389	-2.00811	-1.07546	0.6514	-2.21627	0.126883	0.362125	0.0315583	0.425725	0.114667	0.899783	-0.135275	0.034575	-1.10953	-0.269042	-1.75718
	ID1	SD	0.517369	0.388001	0.66711	0.899632	0.59823	0.532194	0.572267	0.91417	1.40993	0.529474	0.588675	0.683624	0.436907	0.856807	0.653819	0.17926	0.844731	0.40926	0.277711	1.12836	0.779086	0.14574	0.223458	0.339944	0.417795	0.435806	0.742464	1.0229	0.236248	0.533034	1.00908	0.589335	1.00357	0.344539	0.401146	0.366504	0.957362	0.391969	0.674668	0.530527	1.67223	0.721471	0.99788	0.462644	0.710341	0.504157	0.441065
	ID1	ttest	0.00233486	0.783079	0.119407	0.266146	0.535365	0.226413	0.153107	0.240655	0.126277	0.100265	0.209545	0.0475686	0.632049	0.682846	0.293261	0.830471	0.0688474	0.425112	0.675334	0.603913	0.427518	0.00249177	0.113491	0.00645668	0.0063499	0.624441	0.302788	0.248809	0.270236	0.00565666	0.914979	0.534708	0.00474745	0.00332992	0.0247627	0.000769984	0.794652	0.533241	0.930599	0.0966156	0.332235	0.104053	0.79882	0.897311	0.0160979	0.369198	0.00346745
	IRF7	ddCt	-0.468492	0.108375	-1.27986	-1.61829	-0.543042	-0.716375	0.1713	-1.23937	-0.976892	-1.03969	-1.51936	-1.07689	-0.157908	0.719742	0.0101083	-1.2312	-0.535733	0.366383	-0.337608	-1.03616	-0.624508	-0.211442	-0.751533	-0.790233	-1.34609	-0.583242	-2.59418	-2.83582	-3.62014	-1.17751	-0.372675	-0.665644	-0.18555	-0.42315	-0.177908	-1.96273	-0.6704	0.00713333	-0.9628	-1.12941	-1.94418	-0.257975	0.383717	-0.0738917	1.40254	-1.84225	-0.0901333
	IRF7	SD	0.551649	1.02878	0.999501	0.99504	0.710359	0.272836	1.10143	1.17375	0.741384	0.822603	1.3071	0.506155	0.46619	0.422512	0.562525	1.28699	0.630271	0.875671	1.16354	1.73169	1.04294	0.438655	0.420096	0.583333	0.61983	0.385731	0.977846	1.00748	0.27257	0.887275	0.765859	0.787016	1.32958	0.554973	0.70302	1.44305	0.968579	0.852999	1.09869	0.529702	2.13189	0.76904	0.900433	0.435465	0.46546	0.670324	1.2378
	IRF7	ttest	0.465483	0.827352	0.0549581	0.033607	0.338374	0.0640081	0.721849	0.0577319	0.0965648	0.0342655	0.0600096	0.121628	0.313445	0.186018	0.987427	0.109964	0.402637	0.505103	0.565937	0.268408	0.304219	0.51477	0.521272	0.188881	0.00419554	0.339778	0.0185103	0.00387488	1.62706e-05	0.571924	0.522095	0.182667	0.745683	0.468824	0.768115	0.0445421	0.15081	0.990849	0.14924	0.0197677	0.834567	0.717495	0.507437	0.750046	0.00807259	0.00292418	0.890165
	IRF8	ddCt	-0.777167	-2.62	-1.19917	-2.81167	-2.04833	-1.18186	-0.115325	-1.83583	-3.46667	-1.05813	-3.00271	-1.75413	-0.868767	1.06284	-0.0754083	-1.67191	-0.1486	-0.0616667	-0.1025	-1.48423	-0.551667	-0.239825	-0.929033	-1.70395	-1.20828	-1.75826	-1.90635	-3.76417	-3.35348	-1.52483	-2.3125	-2.82417	-2.85333	-1.28043	-1.38714	-1.43648	-1.1629	-2.19583	-1.02325	-1.75965	-1.46701	-0.303333	-0.288333	0.00195833	1.58954	-1.68578	-0.969383
	IRF8	SD	0.279678	1.99978	1.5881	1.54126	1.4392	0.820349	0.911963	1.68178	1.86633	0.877188	0.828293	0.267202	1.04872	0.680315	0.534595	0.791232	0.248358	0.515138	0.805846	0.815641	0.937248	0.261326	0.670587	0.360621	0.906898	0.500388	1.16094	1.67475	0.36533	0.859666	1.58843	2.04465	1.58323	0.631088	0.650781	0.71084	0.540967	1.50434	0.761037	0.36913	1.92282	1.51842	0.531389	0.56697	0.351222	0.773986	0.755899
	IRF8	ttest	0.35005	0.0359449	0.540993	0.0267129	0.0862428	0.566698	0.840314	0.0929537	0.0090209	0.0495762	0.000512346	0.0438935	0.626744	0.0344624	0.924275	0.01181	0.85008	0.963084	0.945338	0.010745	0.738208	0.642718	0.653482	0.0865809	0.0411062	0.0995976	0.0585199	0.00613874	1.52051e-06	0.776272	0.0567017	0.0238561	0.028887	0.0842733	0.0728026	0.010572	0.00724162	0.05351	0.0451845	0.0279818	0.422914	0.750469	0.82141	0.995453	0.0213785	0.0106642	0.0505917
	IRX3	ddCt	-0.284242	1.26583	1.34667	0.955	0.150833	0.952392	0.23975	0.61	0.156667	-0.248275	0.20655	0.3084	-1.063	-1.6558	-0.360467	-0.0133583	-0.526833	1.2775	0.584167	0.115717	0.586667	-0.0565333	-0.224383	-0.431483	0.03565	-0.916633	-0.33545	0.130833	0.362492	0.0478667	-0.209167	-0.1675	0.1575	-0.102025	0.431475	0.225067	-0.451158	-0.08	-0.380025	-1.33179	0.989583	-1.15417	-0.0716667	0.42715	-0.214533	-0.02355	-1.28222
	IRX3	SD	0.624016	1.57798	0.907883	1.03787	1.34835	0.979253	0.430132	1.42474	2.0832	0.703737	0.326161	0.364614	1.36441	0.856527	0.549735	0.290725	0.621859	0.876658	0.853808	1.12348	0.704225	0.245052	0.321356	0.484697	0.343143	0.659579	0.710992	1.6342	0.575141	0.61986	2.04947	1.73941	1.5521	0.472717	0.54561	0.291062	0.89134	1.40273	0.279347	0.255674	0.601736	0.57391	0.581094	0.348009	0.322061	0.448315	0.356628
	IRX3	ttest	0.339784	0.113895	0.0197263	0.0880383	0.799564	0.952481	0.289572	0.323788	0.868662	0.379367	0.483714	0.241946	0.259947	0.0335038	0.144685	0.956256	0.137819	0.0173229	0.31221	0.786422	0.181592	0.861602	0.375506	0.0935135	0.928957	0.0355174	0.299717	0.849361	0.490401	0.798659	0.830036	0.831064	0.812381	0.707872	0.122428	0.485383	0.246094	0.881545	0.202737	0.00763096	0.381243	0.0440716	0.883366	0.245081	0.401172	0.92742	0.00142382
	JUN	ddCt	-0.581575	0.270017	-0.199875	0.160858	-0.21915	-0.804117	-0.0221583	-0.222825	0.971067	-0.339667	-0.237408	-0.4378	-1.25492	1.46618	0.116192	-0.5194	-0.292592	0.020375	0.138867	-1.0517	0.647517	-0.703033	-0.451317	-0.582125	-0.655417	-0.172492	-0.590433	-0.266642	-2.19581	-0.844825	-0.499258	0.9336	-0.272775	0.067575	0.372917	-1.501	-0.525333	0.201317	0.573392	0.561675	-1.0984	2.97413	0.299233	0.133917	0.526475	-0.480133	-0.00155
	JUN	SD	0.469519	0.317351	0.683107	0.649284	0.749192	1.79331	1.19147	0.46705	1.78255	1.14333	0.912117	0.943752	0.561743	0.57002	0.174135	0.948263	0.595363	0.677013	0.648495	2.07442	0.467787	0.401914	0.413548	0.38566	0.639627	0.416844	0.875084	0.537177	0.366037	0.578236	0.572295	0.938272	0.641584	0.449062	0.390115	0.710721	1.21327	0.526431	1.18329	0.487477	2.36465	0.385463	1.05857	0.424975	0.766272	0.439757	0.792186
	JUN	ttest	0.0248728	0.200336	0.447833	0.547351	0.524657	0.0294595	0.964506	0.232636	0.252025	0.484789	0.711594	0.420565	0.00106142	0.00163045	0.525618	0.373212	0.264726	0.941304	0.598207	0.351173	0.0101127	0.0391165	0.53854	0.0327719	0.174525	0.511127	0.257633	0.294429	0.00157028	0.976722	0.0505826	0.112652	0.311297	0.715052	0.0414371	0.0217	0.283159	0.466278	0.429502	0.189651	0.291062	3.21602e-06	0.507429	0.815998	0.37259	0.218883	0.997263
	KLF4	ddCt	-1.34443	-0.483758	-0.397483	-1.11644	-0.885642	-0.736808	-1.03722	-0.487208	-1.30368	-1.05147	-0.235	-0.665983	0.732158	0.591811	-1.07517	-0.460833	0.3768	-1.29243	-1.56635	0.083325	0.752992	-0.370833	0.358133	-0.72495	-0.973833	-0.861675	-0.97845	-1.18357	-1.46091	-1.73648	-1.23753	-1.33528	-0.9597	-1.7421	0.0508417	0.5275	-0.214042	0.420108	-0.525833	0.833333	-1.73735	1.15468	-0.619075	-0.213117	-0.7125	-0.483333	-0.239167
	KLF4	SD	0.249456	0.794523	0.466693	0.478416	0.312855	0.511804	0.232366	0.38664	0.789086	0.321105	0.865223	0.0941438	1.19127	1.49169	1.02957	0.653398	1.73917	0.239025	0.198044	0.736129	0.199004	0.743945	0.402566	0.12006	0.372216	0.298513	1.21578	0.496364	0.325787	0.136884	0.455406	0.31126	0.420162	0.21297	0.120353	0.69776	0.702172	0.440701	0.657731	0.633737	1.04225	0.5823	0.249772	0.328616	0.517661	1.01752	0.264594
	KLF4	ttest	0.000110703	0.262056	0.17097	0.0170908	0.0279558	0.300279	0.00928168	0.0429925	0.0416575	0.00201021	0.582319	0.0189502	0.0122775	0.0206388	0.0520852	0.265646	0.695054	0.00231007	7.96881e-05	0.846781	0.00224816	0.410126	0.289293	0.0106632	0.0279192	0.0297003	0.104072	0.00930491	0.000298681	0.464845	0.00825133	0.0055116	0.0250876	0.000191249	0.805645	0.171468	0.605729	0.238333	0.195068	0.184711	0.537641	0.031879	0.0417809	0.517147	0.085166	0.289175	0.604795
	KLF10	ddCt	-0.00286667	-0.884167	-0.4675	-0.826667	-0.675833	-0.66905	-0.672375	-0.990833	0.0566667	-0.798117	-0.160958	-0.150533	0.746958	1.17668	0.806992	-0.173175	0.456425	-1.33227e-15	-1.04917	-0.51775	-0.103333	-0.559617	-0.144725	0.369633	-0.547058	0.49755	0.389917	-0.515833	-0.265533	-0.675175	-3.56083	-1.03	-0.3075	0.372775	0.886842	-0.215975	0.0819542	0.394167	0.325008	0.7753	-0.17325	0.5725	0.0741667	-0.161658	0.656092	-0.19125	-0.746192
	KLF10	SD	0.495937	1.15969	0.398398	0.391635	0.541632	0.702143	1.09194	1.53961	1.04804	1.19499	0.551505	0.650943	0.653574	0.853781	0.440236	0.407413	0.535136	0.261293	0.894333	1.01409	0.546714	0.757224	1.10117	0.490589	1.26715	0.54331	0.736966	0.250383	1.03399	0.725842	0.813727	1.36401	0.433302	0.50224	0.445217	0.855794	0.96106	0.624039	0.211582	0.821181	0.832923	0.847315	0.674682	1.08074	0.53967	0.786035	0.644032
	KLF10	ttest	0.993032	0.00159353	1.18255e-05	5.44746e-06	2.10397e-05	0.0027333	0.17115	0.00671561	0.0115882	0.15101	0.699428	0.584902	0.000527393	0.000566964	0.0188521	0.666772	0.158342	3.0756e-05	0.00020486	0.254822	0.000500113	0.162509	0.506728	0.242565	0.285081	0.203389	0.291393	1.84225e-05	0.555116	0.433002	1.41207e-05	0.00318089	0.000134226	0.222629	0.00857821	0.561357	0.857152	0.00101791	0.482863	0.109297	0.0481896	0.00854185	0.000509048	0.723718	0.113572	0.678197	0.0873268
	KLF13	ddCt	-0.88205	-0.821667	-0.516667	-0.425	-0.2925	-0.64625	-1.18048	-0.498333	-0.233333	-1.10087	0.0955167	-0.250133	0.376708	0.768408	0.0375417	-0.528975	0.230942	-0.7025	-1.4525	-0.597433	-0.363333	-0.483642	-0.477325	0.130983	-0.866767	0.284842	-0.1193	-0.5275	-1.07295	-0.358675	-0.3675	-2.12083	-0.525833	0.280858	0.81035	-0.0415	-0.364975	0.291667	0.271883	-0.0890667	-1.13647	-0.134167	-0.711667	-0.276558	0.52415	-0.00563333	-0.363175
	KLF13	SD	0.355462	0.574511	0.576381	0.483548	0.518862	1.20674	0.641556	0.322703	0.328058	0.454795	0.540071	0.137354	1.10628	1.09153	0.453206	0.249586	0.444234	0.508814	0.65329	0.818487	0.529591	0.468056	0.85701	0.281282	0.733549	0.35721	0.516734	0.546513	0.618558	0.666188	0.351614	0.501895	0.288115	0.289257	0.308622	0.473739	0.409585	0.635578	0.280899	0.342556	0.947708	0.831079	0.535942	0.601707	0.414371	0.355796	0.487199
	KLF13	ttest	0.00351889	0.0129577	0.0788216	0.133303	0.225142	0.338835	0.0239748	0.134977	0.368112	0.0447973	0.687632	0.148401	4.88542e-06	8.70321e-05	0.86875	0.0216024	0.356403	0.0296611	0.00372502	0.318531	0.164383	0.0398512	0.534129	0.487319	0.101304	0.234081	0.651679	0.150813	0.0216894	0.226802	0.160174	0.000590102	0.085589	0.148698	0.00193683	0.831791	0.419724	0.307807	0.374654	0.580199	0.566598	0.686485	0.0206717	0.519006	0.0628814	0.982598	0.133336
	LMO2	ddCt	0.179575	-0.744167	-1.09	-0.724167	0.345	0.180908	0.1322	-0.67	-0.789167	-0.0424167	-0.107583	0.31835	-0.180833	-0.00825	-1.25059	-0.237858	0.04515	-0.348333	-0.970833	-0.401817	-0.405833	0.0940333	0.154667	0.1909	0.142167	0.26065	0.440083	-0.14	-0.8776	-0.126592	-0.803333	-0.520833	-3.105	-0.045275	-0.320808	0.1954	-0.222808	-0.361667	-0.342333	-0.088525	-0.689225	-0.895833	-0.884167	0.540758	0.131842	-0.36555	0.385708
	LMO2	SD	0.349346	0.354791	0.499489	0.207639	0.293857	0.503586	0.388754	0.372748	0.390341	0.132679	0.253215	0.193687	0.149285	0.995712	0.320843	0.314573	0.209459	0.236901	0.317261	1.23328	0.393487	0.240444	0.436838	0.390747	0.414714	0.151075	0.715048	0.152777	0.331829	0.406471	0.140607	0.230046	0.28657	0.228429	0.356733	0.138979	0.349777	0.133236	0.0751102	0.141581	0.868829	0.550968	0.360651	0.279268	0.138306	0.433245	0.226012
	LMO2	ttest	0.240261	0.160098	0.024789	0.0805396	0.358545	0.142124	0.492979	0.133754	0.0948004	0.820486	0.583444	0.00821359	0.395653	0.369521	0.000111985	0.29224	0.745286	0.262558	0.00987806	0.47154	0.308817	0.687482	0.236722	0.258851	0.550215	0.0241922	0.196844	0.688349	0.00121661	0.593429	0.0401984	0.191251	0.00020118	0.632497	0.0492194	0.317755	0.225264	0.290007	0.0553583	0.592049	0.941137	0.0626488	0.0233033	0.0955375	0.407174	0.199144	0.114665
	MAFB	ddCt	-0.79835	0.194883	-0.430158	-0.555458	-0.4535	-0.3984	-1.10613	-0.871592	-0.626408	-1.21202	-1.40342	-0.926317	-0.419325	1.3725	-0.01155	-2.18257	-1.24731	-0.191208	-0.757833	-0.392717	0.134	-1.36848	0.414408	-1.19174	-1.01602	-1.26562	-1.53509	-1.15214	-2.03591	-1.47992	-1.38667	-0.327156	-0.0760333	-1.90851	-0.357492	-2.30516	-0.108483	0.325908	-0.839433	1.02279	-2.27714	5.39543	-0.546317	-0.959242	-0.581275	-1.1228	-1.87561
	MAFB	SD	0.453962	0.899571	0.825582	0.78014	0.829111	2.60602	0.810241	0.830926	1.06405	0.46785	0.552624	0.304472	0.471724	0.935447	0.574024	0.461041	0.214839	0.852064	0.727145	1.46581	0.917542	0.342281	0.679436	0.232932	0.522264	0.377628	0.798445	1.00866	0.455483	0.271778	0.825901	0.410335	0.967914	0.287752	0.269696	0.611226	0.315774	0.651912	0.341389	0.314901	1.67263	0.356939	0.720258	0.298415	0.0621758	0.367486	0.192239
	MAFB	ttest	0.0156117	0.709496	0.270362	0.170519	0.255876	0.0339056	0.0244388	0.0507432	0.171041	0.0048165	0.0141353	0.00202326	0.0172861	0.0249647	0.979831	0.00350086	0.000495529	0.614199	0.073663	0.554264	0.749943	0.00668566	0.271018	0.000449652	0.00752126	0.000760618	0.0236792	0.031606	0.000234816	0.463165	0.016446	0.31608	0.846194	1.80225e-05	0.048082	0.00321562	0.760403	0.392525	0.10635	0.0256487	0.801791	1.29018e-05	0.175243	0.00972266	0.146281	0.0371611	0.00101915
	MAX	ddCt	0.0162167	-0.319425	-0.0131833	-0.296908	-0.14855	-0.584858	-0.342692	-0.220608	0.0648417	0.176592	-0.37035	-0.143325	-0.0551417	-0.411325	-0.467942	-0.248925	-0.425175	-0.286567	-0.325492	-0.404825	-0.349808	-0.174592	-0.4486	-0.559758	-0.306058	-0.388675	-0.715742	-0.215383	-0.216533	-0.373183	-0.374517	-0.527689	-0.425367	-0.148533	-4.11287	-0.2643	-0.0915083	-0.212925	-0.230083	-0.252425	-0.583933	-0.0211917	0.168117	-0.0658083	-0.109667	-0.42585	-0.223158
	MAX	SD	0.470358	0.343972	0.198518	0.404987	0.371226	0.299058	0.111522	0.248751	0.734664	0.20155	0.726706	0.470724	0.237034	0.500618	0.207848	0.848538	0.256423	0.224791	0.253733	0.869065	0.214483	0.435475	0.119901	0.171472	0.114329	0.242233	0.287944	0.686091	0.152522	0.556986	0.239073	0.455421	0.272969	0.305867	0.298327	0.842653	0.204711	0.231049	0.841184	0.383798	1.03061	0.344854	0.410409	0.385077	0.628002	0.564646	0.27654
	MAX	ttest	0.966403	0.289589	0.944165	0.197091	0.426002	0.914475	0.0396101	0.224453	0.850236	0.134424	0.264415	0.716218	0.366858	0.261645	0.169361	0.469172	0.191508	0.138914	0.0779282	0.356248	0.0971235	0.390956	0.681172	0.0945477	0.0629312	0.221671	0.0936594	0.456368	0.132592	0.855262	0.0520976	0.0729255	0.0602837	0.592476	2.16441e-06	0.491333	0.507183	0.219902	0.511127	0.272601	0.735666	0.947255	0.379148	0.788485	0.679987	0.108831	0.355103
	MAZ	ddCt	-0.243475	0.498267	0.367492	-0.307208	-0.434825	-0.460333	-0.00648333	-0.471408	0.304783	-0.387167	-0.32875	0.07205	0.4813	0.753233	-0.487992	-0.139167	0.948417	-0.176083	-0.178608	-0.02715	-0.234892	-0.11	-0.202533	-0.417767	0.0422417	-0.139442	-0.107167	0.3377	0.047875	-0.145917	-0.2926	-0.498922	-0.146575	0.04185	-0.0150583	-3.2775	0.131558	-0.205317	0.01	-0.3725	-0.997725	-0.475375	0.0988833	0.035475	-0.095	-0.0716667	-0.2325
	MAZ	SD	0.700668	0.883187	0.635091	0.243124	0.50148	0.611225	0.328677	0.469619	0.490195	0.394399	0.53002	0.622824	0.373715	2.13821	0.708914	0.189157	1.72915	0.198231	0.33846	1.67539	0.532988	0.298887	0.315671	0.605259	0.334145	0.598998	0.809407	0.6383	0.444903	0.248978	0.279594	0.341714	0.156798	0.660275	0.669808	0.205487	1.09856	0.121695	0.17791	0.284896	1.6297	0.439275	0.155145	0.436107	0.27554	0.313387	0.270929
	MAZ	ttest	0.416087	0.490271	0.356241	0.340595	0.378998	0.756451	0.977014	0.153444	0.557719	0.0885014	0.269237	0.782656	0.00494074	0.252005	0.116272	0.680746	0.284952	0.582878	0.566645	0.977191	0.459243	0.708846	0.553445	0.122155	0.87589	0.571365	0.730324	0.414214	0.842022	0.943274	0.381673	0.378315	0.681023	0.868276	0.953571	4.70034e-05	0.775703	0.531637	0.969182	0.321826	0.522313	0.355246	0.750309	0.907791	0.705477	0.812954	0.585729
	MCM2	ddCt	0.233008	0.390833	-0.6075	-0.2825	0.0783333	0.140992	0.174117	0.0308333	0.485	-0.0555167	6.14682	0.199125	-2.21586	-1.08258	0.0201083	0.564842	0.194767	0.116667	-0.641667	-0.435508	-0.1825	0.601142	0.1931	0.105867	0.308183	0.170417	-0.0599167	0.114167	0.0768833	0.575967	0.173333	-0.345	0.0483333	0.1646	-0.102392	0.772433	-2.9826	0.229167	0.0492833	0.179258	0.00770833	-1.26	-0.323333	-0.429142	0.396917	0.559008	-0.205067
	MCM2	SD	0.180463	0.580047	0.662299	0.645551	0.362067	0.586947	0.323467	0.839406	0.368445	0.238535	10.5955	0.164281	2.08597	1.08798	0.190453	0.391067	0.243252	0.576047	0.659368	1.23562	0.756744	0.326541	0.634497	0.235875	0.682627	0.182668	0.119254	0.505462	0.530415	0.567592	0.475231	0.806641	0.37033	0.154505	0.278399	0.15773	0.511274	0.726755	0.142215	0.286786	0.696375	0.655105	0.589664	0.256865	0.308113	0.0953814	0.222542
	MCM2	ttest	0.167092	0.316448	0.131977	0.496068	0.808362	0.250814	0.202273	0.946987	0.26209	0.712003	0.0247788	0.2357	0.0390734	0.028275	0.927314	0.128908	0.247631	0.715898	0.0983353	0.430423	0.614262	0.0812172	0.292496	0.523732	0.346682	0.492793	0.778239	0.774576	0.759423	0.354371	0.592895	0.454523	0.883834	0.383534	0.495447	0.00953875	1.97445e-05	0.541542	0.743447	0.313572	0.34037	0.00672652	0.329345	0.0900452	0.0276127	0.0274187	0.400896
	MCM7	ddCt	-0.195733	-1.115	-0.763333	-0.52	0.0308333	0.208475	0.687208	-0.390833	0.015	0.69455	6.32447	-0.05805	-0.396525	-0.265717	-0.1116	0.444325	0.120025	-0.0475	0.035	-0.0735	-0.4525	0.514425	0.37075	-0.285458	0.518917	-0.174208	-0.361142	-0.325833	0.705117	0.407558	-0.515833	-0.8675	-0.433333	-0.063875	-0.318508	0.646542	0.567008	-3.65167	-0.114358	0.0085	0.249142	-1.1775	-0.01	-0.184525	0.249	0.3649	0.296375
	MCM7	SD	0.318928	0.294549	0.342583	0.551496	0.551163	0.398926	0.827284	0.851271	0.504238	0.525306	11.9271	0.146004	1.13408	1.06104	0.441075	0.482666	0.236283	0.123059	0.836684	0.275297	0.936536	0.406252	0.657324	0.28757	0.327723	0.30646	0.203404	0.292035	0.470292	0.397121	0.238069	0.987801	0.470925	0.266637	0.292723	0.292883	0.407706	0.803098	0.296502	0.232712	0.345709	0.540866	0.453023	0.497383	0.264036	0.253782	0.24783
	MCM7	ttest	0.291579	0.000760872	0.0638283	0.0732038	0.90083	0.0806715	0.10778	0.301813	0.950667	0.076142	0.474319	0.794312	0.0113115	0.0103185	0.680312	0.0865563	0.524649	0.803987	0.925018	0.579792	0.329359	0.0320068	0.215278	0.195355	0.191487	0.424213	0.0580176	0.0737758	0.139443	0.18795	0.10142	0.0811713	0.150089	0.704159	0.171864	0.0213357	0.165448	4.31189e-05	0.449207	0.97274	0.30827	0.000932992	0.95769	0.640473	0.229742	0.0976715	0.214933
	MLL	ddCt	0.0334667	0.145033	0.391217	-0.157608	-0.554483	-0.720883	-0.00468333	-0.058575	0.1931	0.105708	-0.5925	0.0352	1.25929	0.461911	-0.185583	-0.2875	0.8422	0.146483	-0.104517	-0.363275	-0.305275	-0.2875	-0.2951	-0.03145	-0.0269167	-0.1256	-0.144542	0.0169833	0.258308	-0.33125	-0.199133	0.105633	-0.228742	0.148425	0.4278	-0.0983333	0.10105	-0.20785	-0.824167	-0.439167	-0.591075	-0.484258	0.330717	0.057975	-0.0725	-0.4025	-0.205833
	MLL	SD	0.374107	0.412118	0.281535	0.252075	0.187862	0.200506	0.398234	0.320405	0.195279	0.32112	0.185739	0.427939	1.12839	1.15848	0.592747	0.334757	1.66672	0.227587	0.383954	0.515098	0.317121	0.415196	0.536161	0.479776	0.45557	0.4474	0.628759	0.396331	0.372479	0.36824	0.271854	0.31253	0.358883	0.475184	0.168382	0.356636	0.317145	0.407033	0.222866	0.348121	0.430817	0.423449	0.153994	0.320775	0.189334	0.478705	0.146928
	MLL	ttest	0.869815	0.663709	0.131906	0.545385	0.0634873	0.617984	0.979608	0.796852	0.501878	0.557576	0.00519056	0.880304	0.0590381	0.47184	0.443663	0.073652	0.369901	0.564111	0.64051	0.191436	0.240365	0.13167	0.515424	0.893001	0.889228	0.607166	0.541906	0.95762	0.270922	0.256849	0.410596	0.858725	0.344496	0.549616	0.0792942	0.533798	0.561613	0.371771	0.000456969	0.0163804	0.704817	0.0629993	0.233011	0.774907	0.573569	0.0789897	0.151644
	MLLA9	ddCt	0.695117	-0.194325	0.4866	0.796633	-1.9493	-1.66368	0.246075	0.5925	0.666192	-0.458617	-0.2475	0.646675	1.49695	-0.294011	0.412775	-1.26833	1.30105	0.764008	0.8949	-0.0391917	0.9335	-1.22417	-0.125033	0.603142	0.141608	0.770142	0.172317	0.213958	0.164833	-0.554242	0.143667	0.617667	0.721125	0.501767	0.814517	-0.745	0.205408	0.406367	0.548333	-2.01667	-0.570992	0.209592	1.08192	-0.399683	0.216667	-0.605833	-0.764167
	MLLA9	SD	0.76518	1.48976	1.04824	0.865467	1.02376	0.764616	0.566528	0.630754	0.276668	0.392804	0.889438	0.594075	1.93637	1.11846	0.561848	3.69502	1.44361	0.038551	0.798848	1.60322	0.650533	2.54484	0.553125	0.988806	0.319683	0.908033	0.927386	0.970285	0.440724	2.85083	0.359628	0.452953	0.51578	1.0125	0.590351	2.97902	0.12109	0.863588	1.89159	1.79383	2.6232	0.85495	0.848721	0.971321	1.83331	2.08385	2.3584
	MLLA9	ttest	0.1625	0.857289	0.442911	0.175679	0.00310125	0.237846	0.508031	0.228702	0.214687	0.245698	0.846061	0.211938	0.245543	0.716057	0.418748	0.571542	0.252444	0.0992396	0.0445465	0.973906	0.0516621	0.499752	0.393712	0.231717	0.680354	0.19014	0.722834	0.740492	0.602191	0.851236	0.766656	0.434691	0.101391	0.302022	0.115375	0.679762	0.626219	0.390374	0.693173	0.127523	0.589063	0.742702	0.051466	0.442571	0.855006	0.653522	0.632166
	MLLT3	ddCt	-0.482283	-0.0686833	-0.296442	-0.627217	-0.880308	-0.706692	-0.249008	-0.328108	-0.228908	-0.161517	-0.621667	-0.303083	0.680158	0.1755	-0.501675	-0.26	0.515258	-0.364992	-0.695125	-0.276167	-0.836175	-0.408333	-0.555992	-0.497842	-0.436267	-0.427358	-0.416833	-0.352567	-0.192992	-0.411483	-0.796983	-0.732378	-0.586208	-0.364125	-0.367667	-0.42	-0.377042	-0.655108	-0.319167	-2.74667	-0.856608	-0.0713417	-0.244708	-0.529333	-0.345	-0.3175	-0.644167
	MLLT3	SD	0.060681	0.780633	0.593619	0.487656	0.260071	0.294106	0.360348	0.520089	0.270028	0.470757	0.518148	0.331305	1.06784	1.91776	0.335299	0.479884	1.77852	0.223257	0.302917	0.789765	0.452119	0.424495	0.395355	0.402499	0.278805	0.44453	0.298952	0.442763	0.522441	0.219524	0.435302	0.391292	0.281194	0.240572	0.285462	0.315559	0.273003	0.45818	0.432943	0.50193	0.643421	0.527235	0.19705	0.357032	0.432807	0.558652	0.213305
	MLLT3	ttest	2.05257e-06	0.911764	0.335378	0.10052	0.064428	0.98728	0.366595	0.25798	0.608255	0.51597	0.030182	0.129167	0.0565142	0.500106	0.0176179	0.246458	0.577786	0.268971	0.0485973	0.498231	0.0216892	0.0718487	0.597722	0.0474462	0.145966	0.101236	0.0239366	0.385167	0.50411	0.8466	0.0427564	0.111653	0.0886731	0.0320447	0.0529087	0.103661	0.198279	0.0836939	0.154657	0.000137607	0.594996	0.852165	0.468929	0.101769	0.127555	0.238535	0.0419202
	MXI1	ddCt	-0.354192	-0.853333	0.545833	-0.664167	-0.2825	-1.21998	0.151708	-0.9775	-0.629167	0.328825	-0.298883	-0.3282	0.205667	-0.598467	-1.60961	0.147158	-1.20422	1.04	0.5175	-0.701567	-1.04583	-0.36455	-0.085525	-0.6084	-0.114183	-0.705667	-0.238942	-0.11	-0.0274583	0.02295	-1.16583	-1.23167	-0.693333	-0.389717	0.623183	0.320358	-0.332717	-0.574167	-0.202717	-0.975825	-3.49981	-0.575	-0.1775	0.252767	0.10905	-0.162358	0.0849667
	MXI1	SD	0.697127	1.47641	0.776966	1.61918	1.43869	2.60158	0.666692	1.94037	1.60549	0.338927	0.379756	0.553189	1.07401	1.03556	0.842147	0.187972	0.493091	0.80185	0.950198	0.646198	0.810169	0.120233	0.56893	0.764742	0.440834	0.597283	0.760494	0.863434	0.676375	0.150926	1.26885	1.57201	1.17209	0.611917	2.26396	0.204313	0.55879	0.292238	0.444397	0.28962	1.02082	0.889605	0.641678	0.617189	0.312004	0.153893	0.204316
	MXI1	ttest	0.228294	0.280075	0.333251	0.361783	0.676163	0.891967	0.592576	0.326033	0.391705	0.173997	0.124256	0.190065	0.269565	0.00287342	0.00726941	0.271176	0.00324262	0.0493138	0.279777	0.045982	0.0428449	0.053897	0.388829	0.0930383	0.637146	0.0202446	0.408796	0.779368	0.921333	0.535393	0.0781982	0.131765	0.240416	0.149809	0.559692	0.0282539	0.29454	0.216627	0.275703	0.000670003	0.0159963	0.320091	0.706393	0.380543	0.462629	0.19721	0.516094
	MYB	ddCt	0.203108	0.174167	-0.1775	-0.0758333	0.07	-0.0446333	0.454425	-0.486667	0.229167	0.389433	0.207017	0.276008	0.364183	-0.0331083	-0.150767	0.35355	0.111183	0.0641667	-0.0966667	-0.412525	-0.371667	0.207992	-0.454958	0.464613	0.146475	0.256842	0.317192	-0.151667	0.351458	0.424525	0.148333	-0.156667	-0.363333	0.389808	0.150558	0.479142	0.361117	-0.0958333	0.415517	-0.5821	-0.0829833	-1.95333	-0.1925	0.543533	0.3839	0.0316917	0.460658
	MYB	SD	0.378837	0.379047	0.458632	0.423586	0.50235	0.676095	0.344244	0.564335	0.635571	0.276944	0.10698	0.398154	0.405867	0.473675	0.56609	0.078531	0.375892	0.441876	0.383213	0.456107	0.507663	0.132206	0.517674	0.511785	0.224042	0.342817	0.475588	0.447085	0.450602	0.0865547	0.894744	0.422173	0.388416	0.398233	0.502015	0.105642	0.134483	0.715368	0.0800927	0.298225	0.211749	0.626259	0.411442	0.175097	0.131048	0.036551	0.100163
	MYB	ttest	0.291146	0.559048	0.478902	0.786517	0.793056	0.35262	0.032094	0.0892181	0.434737	0.0141534	0.0175893	0.157879	0.150005	0.982973	0.515922	0.00231964	0.542723	0.786721	0.68921	0.0787518	0.205792	0.0143341	0.820528	0.0531204	0.3196	0.175333	0.142614	0.554711	0.130324	0.00038611	0.665686	0.573762	0.205407	0.0651162	0.451798	0.000227836	0.00755684	0.75651	0.000693226	0.00774403	0.372563	0.000253042	0.44934	0.00179775	0.00236206	0.694763	0.000435703
	MYBL2	ddCt	-0.32105	-0.304167	-1.76667	-0.514167	-0.775	-0.153883	0.0183833	-0.850833	-0.52	-0.461542	0.606575	-0.186975	-1.38438	-1.20645	-0.385058	0.655075	-0.166258	-0.815	-0.713333	-0.276558	-0.7275	0.559775	0.14715	-0.212367	0.23005	-0.617492	-0.588733	-0.274167	-0.5137	0.678875	-0.255833	-0.966667	-0.446667	0.203675	-0.714567	-0.184917	-0.620808	-0.005	0.4126	0.0435583	-0.476683	-1.25333	-3.95417	-0.0292083	0.453625	-0.773667	-0.153708
	MYBL2	SD	0.460103	0.0973872	0.761008	0.180419	0.399133	0.646265	0.557677	0.200377	0.160093	0.302155	0.0259561	0.33961	1.22207	0.794625	0.49687	0.107576	0.421758	0.528285	0.530094	1.11885	0.605985	0.061019	0.815093	0.441684	0.600606	0.428408	0.45182	0.186337	0.789568	0.361076	0.804042	0.145526	0.385179	0.41111	0.386645	0.0720207	0.321978	0.703749	0.0737584	0.218622	0.518864	0.794765	0.604767	0.37035	0.0915517	0.255328	0.187465
	MYBL2	ttest	0.107167	0.532606	0.00186988	0.2699	0.22852	0.590556	0.946457	0.0819457	0.265967	0.0822341	0.108765	0.261434	0.0607336	0.0146201	0.147252	0.110786	0.394604	0.0522543	0.0790366	0.565587	0.0714855	0.144223	0.28375	0.347778	0.362774	0.035289	0.0479053	0.532642	0.206359	0.109401	0.514374	0.0814285	0.320421	0.263328	0.00481545	0.561449	0.035731	0.988727	0.235538	0.880162	0.28759	0.0113317	3.48881e-05	0.924075	0.232059	0.0360763	0.625249
	MYC	ddCt	0.537642	-0.280058	0.345325	-0.2281	0.378025	-0.543292	0.307308	-0.803708	0.177775	0.315858	-0.262017	0.535033	-0.230058	-0.190542	-0.635525	0.190433	-0.239358	-0.590725	-0.452108	-0.148833	-0.780175	-0.2542	0.0869667	0.113658	-0.419233	0.1102	0.2597	-0.4278	-0.29225	-0.349183	-0.369117	-0.731444	-0.0410917	0.235517	0.148658	0.144683	-0.31475	-0.624617	-0.0888167	-0.798667	-0.522367	-1.29626	-0.419808	-1.51024	-0.4476	-0.464575	-0.499242
	MYC	SD	0.383018	0.380864	0.303865	0.478849	0.444395	0.983783	0.363557	0.267185	0.657989	0.416472	0.588461	0.462468	0.103398	0.523663	0.395217	0.50123	0.338702	0.364032	0.353282	0.84107	0.461237	0.292143	0.456974	0.149635	0.975013	0.32091	0.477617	0.533562	0.674284	0.453589	0.3354	0.375991	0.375618	0.287276	0.254445	0.622668	0.754451	0.247796	0.671009	0.614862	0.838612	0.442701	0.50542	0.760799	0.462369	0.479959	0.511952
	MYC	ttest	0.250639	0.326616	0.091855	0.262251	0.0824217	0.644313	0.404623	0.00474573	0.497158	0.323438	0.332788	0.279126	0.302785	0.648387	0.138008	0.409742	0.565326	0.011421	0.0442176	0.750208	0.00499288	0.295376	0.81737	0.703862	0.51733	0.747318	0.603703	0.0762287	0.396437	0.678486	0.0943682	0.0340843	0.843853	0.511192	0.687575	0.570311	0.367059	0.015064	0.743927	0.0246719	0.329658	0.00036423	0.076202	0.0150185	0.109373	0.0719235	0.0824289
	MYEF2	ddCt	0.0401417	0.255042	0.0483417	-0.331233	-1.00382	-0.590708	0.168808	-0.693892	-0.0338917	0.550892	-0.205833	0.00585833	1.43431	1.43346	0.0527833	-0.584167	0.901317	0.155933	-0.114733	-0.156142	-0.227208	-0.3875	0.259183	-0.0857917	0.209333	-0.006625	-0.19335	-0.212567	0.7001	-0.30735	-0.419383	-0.0672333	-0.31315	-0.0656	-0.181917	-0.141667	0.440092	-0.386492	-0.343333	-0.738333	-0.286008	-0.753958	0.3845	0.255308	-1.835	-0.4225	-1.22167
	MYEF2	SD	0.175366	0.794513	0.570068	0.4845	0.310105	0.361524	0.577316	0.529042	0.438458	0.534295	0.16464	0.39625	0.924613	1.51292	0.368664	1.23844	1.64893	0.159335	0.410405	0.150503	0.293347	0.466241	0.73878	0.282704	0.819093	0.216275	0.461195	0.470912	0.638491	0.357698	0.318009	0.342976	0.335018	0.267384	0.269843	0.684801	0.636636	0.381156	0.496476	0.952729	0.399001	0.56915	0.263115	0.691723	0.540154	0.699737	0.457453
	MYEF2	ttest	0.848062	0.663139	0.866438	0.379638	0.0409191	0.0282758	0.652242	0.0535596	0.941075	0.163396	0.462666	0.980058	0.13167	0.377151	0.775605	0.46265	0.344736	0.66051	0.70227	0.540839	0.480606	0.411037	0.305701	0.671135	0.582522	0.973178	0.296389	0.653527	0.0989907	0.997464	0.231792	0.94337	0.387789	0.771223	0.288263	0.781925	0.336354	0.302797	0.353383	0.0925188	0.153474	0.0980597	0.32603	0.508546	0.000959739	0.41711	0.0172258
	NFATC1	ddCt	-0.478325	0.514767	-0.474133	-0.285	-0.649017	-0.6626	-0.032975	-0.272317	-0.0382083	-0.6304	-0.383333	-0.4158	0.543942	1.18179	-0.15215	-0.2275	0.63025	-0.0573083	-0.706017	-0.518967	-0.57785	-0.0591667	-0.52055	-0.37765	-0.14475	-0.55775	-0.488558	-0.450133	0.137967	0.1009	-0.383817	-0.463811	0.0583417	-0.592575	-0.170133	-0.140833	0.48875	0.00618333	0.0129167	-0.0516667	-1.58879	-0.0105917	0.0600417	-0.0592417	-0.3175	-2.66167	-0.0025
	NFATC1	SD	0.428972	0.472783	0.439361	0.149885	0.352072	0.677502	0.175861	0.258224	0.201214	0.0722561	0.649102	0.398102	0.342133	1.37306	0.394734	0.218926	1.42363	0.213807	0.270507	1.52021	0.313366	0.410351	0.108438	0.479735	0.191682	0.395816	0.549772	0.157748	0.100862	0.435218	0.178136	0.305796	0.035042	0.393864	0.591374	0.547076	0.647481	0.202227	0.441367	0.580201	1.4849	0.299239	0.231787	0.117503	0.39016	0.863544	0.268402
	NFATC1	ttest	0.0706633	0.313467	0.1353	0.386143	0.157349	0.919386	0.787786	0.376766	0.928016	5.04436e-05	0.291436	0.117575	0.105198	0.165737	0.528084	0.590926	0.431643	0.854672	0.0692218	0.54738	0.102765	0.892266	0.505639	0.125312	0.32936	0.0382584	0.0660598	0.231418	0.203764	0.827981	0.250661	0.376599	0.868297	0.0244259	0.499379	0.733396	0.205758	0.985674	0.973857	0.924395	0.114573	0.980948	0.841244	0.484376	0.453478	0.000361213	0.995797
	NFATC2	ddCt	-1.40858	0.425417	-1.32569	-0.682908	-1.68042	-1.68021	-0.787083	-1.16924	-1.56748	-1.16184	-1.70167	-0.715117	0.557183	-0.000966667	-1.59159	0.04	0.03135	-1.5568	-2.24223	-0.98795	-0.883817	0.159167	-0.788975	-1.09362	-0.959025	-1.71843	0.0357333	-1.53018	-1.37692	-0.591992	-1.34022	-2.15236	-1.26092	-1.32551	-0.64395	-0.305	-0.284492	-0.225383	-0.933333	-1.23	-1.82623	-0.253825	-0.928708	-1.18347	-0.2275	0.335833	-2.75833
	NFATC2	SD	0.431123	0.829916	0.269738	0.800782	0.7798	0.487223	0.224271	0.626599	0.813588	0.328904	0.351341	0.370185	0.933033	1.55989	0.637575	0.271252	1.64167	0.534413	0.435783	1.42517	0.554158	0.30725	0.196256	0.202813	0.199697	0.260129	1.02552	0.795499	0.253178	0.218446	0.889262	0.35389	0.591916	0.31642	0.317131	0.280324	0.607559	0.758691	0.430435	0.704562	1.49551	0.804978	0.452137	0.274003	0.353913	0.454104	0.378628
	NFATC2	ttest	0.000377452	0.489764	0.0211191	0.149295	0.0146893	0.617976	0.00306081	0.0195301	0.0196399	0.000497064	0.000863504	0.013425	0.00242395	0.0878327	0.000683524	0.881568	0.971096	0.00947285	0.0013994	0.293897	0.0581293	0.554366	0.622327	0.000450241	0.00937237	0.000149119	0.932517	0.017734	0.000458789	0.438157	0.0201017	0.00766764	0.0199052	9.29874e-05	0.00360844	0.290346	0.413362	0.638041	0.0105918	0.0369027	0.848785	0.624499	0.0787592	0.00150565	0.412876	0.329092	0.000203622
	NFE2L1	ddCt	-0.243333	-0.258067	-0.279375	-0.274375	-0.329167	-0.168142	-0.373758	-0.120658	0.08015	-0.399933	-0.276758	-0.251792	-0.107633	-0.17745	-0.185692	-0.593508	-0.402875	-0.160858	-0.3201	-0.0473167	-0.24705	-0.546092	-0.287058	-0.376583	-0.374458	-0.109542	-0.824875	-0.186092	-0.173825	-0.253567	-0.406192	-0.257711	-0.145425	0.113875	-0.0573333	-0.580692	0.170408	-0.0918333	-0.133542	-0.189075	-0.700575	-0.139058	-0.373942	-0.2224	-0.172842	-0.336442	-0.654617
	NFE2L1	SD	0.480663	0.361462	0.217375	0.159442	0.503071	0.263184	0.313127	0.131485	0.250765	0.428399	0.757955	0.419519	0.375573	0.35583	0.324365	0.771068	0.317398	0.292505	0.233855	1.11001	0.122588	0.616852	0.370294	0.208211	0.286481	0.312946	0.377754	0.6642	0.308378	0.444569	0.420048	0.362004	0.118939	0.165385	0.188908	0.791717	0.671632	0.271976	0.772235	0.247896	1.17487	0.343344	0.288637	0.266191	0.615027	0.614404	0.374417
	NFE2L1	ttest	0.56693	0.243048	0.152906	0.257051	0.148614	0.450558	0.126292	0.571292	0.778598	0.108739	0.562023	0.509575	0.363746	0.206086	0.561273	0.243414	0.208224	0.428626	0.158781	0.941905	0.274502	0.201811	0.467834	0.217897	0.133266	0.731106	0.0795701	0.58946	0.511371	0.606779	0.0976668	0.505617	0.500605	0.727039	0.864775	0.26291	0.510407	0.674856	0.782	0.395893	0.481513	0.430108	0.0919917	0.357427	0.667007	0.411456	0.0458269
	NFKB1	ddCt	-0.100025	-0.545	-0.706667	-0.429167	-0.331667	-0.171908	-0.079675	-0.62	-0.3575	-0.482792	-0.290742	0.0609917	-0.952892	0.3916	0.176458	-0.286767	-0.083025	-0.4675	-0.593333	-0.313375	-0.26	-0.117342	-0.0855917	-0.54215	-0.165167	-0.42665	-0.363258	-0.740833	-0.358233	-0.019475	-0.478333	-0.7925	-0.435833	-0.126808	0.0897333	-0.2745	-0.407233	-0.4325	-0.394825	-0.390767	-0.800583	-0.348333	-0.450833	0.165192	-0.2307	-0.606433	0.174017
	NFKB1	SD	0.718487	0.266076	0.572933	0.396096	0.174197	0.356892	0.841773	0.289636	0.393243	0.412899	0.650834	0.429486	0.732969	1.13029	0.532312	0.56438	0.466215	0.327486	0.23622	1.49493	0.482271	0.397878	0.641469	0.671287	0.610624	0.373311	0.675309	0.202948	0.405343	0.669288	0.248678	0.161896	0.305776	0.363324	0.191953	0.374093	0.290363	0.434523	0.345619	0.144834	1.27558	0.47089	0.427494	0.393355	0.343629	0.664317	0.311862
	NFKB1	ttest	0.728949	0.197955	0.0341028	0.377529	0.270459	0.975807	0.802651	0.0456875	0.251437	0.0798443	0.340496	0.8235	0.0557935	0.329634	0.528658	0.274591	0.76811	0.0971926	0.051889	0.664688	0.301283	0.594326	0.339904	0.0841939	0.519776	0.115837	0.205663	0.0374209	0.151312	0.883673	0.137572	0.0369793	0.332163	0.646928	0.753926	0.255715	0.192211	0.148225	0.0955115	0.220873	0.140051	0.265105	0.0997887	0.579417	0.348195	0.0734539	0.462451
	NFYA	ddCt	0.103483	0.168333	1.6175	0.568333	-0.343333	0.495875	0.475633	-0.0466667	0.17	0.759083	5.773	0.307517	-0.8378	-0.871792	0.192692	0.813958	-0.130533	1.62	0.631667	-0.200483	1.07	0.652917	0.4526	0.442033	0.710383	0.124658	0.038925	-0.129167	0.472742	0.650625	0.406667	-0.2875	0.354167	0.534483	0.174875	0.586342	0.529283	0.9075	0.790642	0.16595	1.03507	0.0275	1.0425	0.542542	0.573758	0.632658	0.3822
	NFYA	SD	0.366042	1.2227	1.1234	1.04372	1.21588	0.413426	0.75064	1.40377	1.47328	0.671787	10.4161	0.253514	1.377	1.88079	0.254419	0.16681	0.657185	1.13864	1.07105	0.387413	0.892861	0.350281	0.853157	0.342316	0.819858	0.419028	0.561614	0.946793	0.891553	0.960693	1.03427	1.51015	0.833331	0.439537	0.186108	0.397971	0.519182	1.02719	0.39285	0.768019	1.09207	1.03763	0.964735	0.706503	0.260768	0.658596	0.631943
	NFYA	ttest	0.632399	0.747282	0.0421131	0.236972	0.556722	0.906694	0.212663	0.941186	0.807205	0.0632164	0.0244614	0.0501108	0.0345763	0.13199	0.289952	0.0193628	0.648123	0.0470388	0.330249	0.667518	0.04857	0.0287814	0.24478	0.0361943	0.113431	0.587974	0.901939	0.777247	0.231098	0.333254	0.463374	0.665881	0.436467	0.0667498	0.285915	0.0458341	0.219218	0.072266	0.0106163	0.717512	0.222577	0.961572	0.102893	0.159105	0.0421763	0.0564372	0.360158
	NFYC	ddCt	-0.283992	0.253225	0.341217	-0.220558	-0.545867	-0.897192	-0.0669417	-0.17735	0.0888083	0.2515	-0.29	0.00646667	0.649633	0.6807	-0.339508	-0.789167	0.7084	0.0968417	0.0111083	-0.183067	0.115133	-0.126667	-0.0119667	0.0144083	0.227292	-0.0738917	-0.539917	-0.0731083	0.145983	0.01235	-0.144042	-0.491744	-0.0680833	-0.132258	-0.0336333	0.0458333	0.435767	0.00365	-0.0383333	-0.553333	-0.527725	-0.183083	0.121925	0.268867	-0.015	-0.381667	0.0216667
	NFYC	SD	0.16153	0.216506	0.225867	0.0443757	0.218189	0.134302	0.485085	0.238148	0.213738	0.323245	0.221727	0.151667	0.662067	0.936877	0.426383	0.175718	1.60243	0.113235	0.198308	0.143958	0.193517	0.188228	0.454871	0.127782	0.44439	0.131771	0.620031	0.225542	0.477555	0.194304	0.237217	0.213738	0.261289	0.220496	0.21264	0.234953	0.446603	0.11636	0.507116	0.698909	0.449976	0.158256	0.15792	0.433121	0.338652	0.444676	0.125948
	NFYC	ttest	0.14596	0.536328	0.212738	0.506941	0.133517	0.56613	0.759741	0.58828	0.807538	0.264277	0.335704	0.968802	0.130469	0.226924	0.089103	0.0419388	0.402025	0.749993	0.966685	0.465458	0.700333	0.669719	0.794633	0.917007	0.317183	0.602894	0.0683336	0.856155	0.526754	0.246023	0.628177	0.260292	0.836314	0.497632	0.784097	0.884451	0.181304	0.989787	0.925466	0.278845	0.834899	0.52027	0.66827	0.249433	0.965569	0.374559	0.938918
	NOTCH1	ddCt	0.046775	0.837617	0.556592	0.48575	0.751867	0.829517	-0.45215	0.326458	1.15467	-0.320983	-0.279025	0.0872417	0.00983333	-0.410108	-0.0421417	-0.301917	-0.387358	1.43935	0.739633	0.0383417	1.23055	-0.680517	0.556608	-0.200167	-0.0187	0.220708	-0.110875	0.2419	-0.12375	-0.257642	0.4804	0.915889	0.680008	0.0577	0.485433	-1.3123	0.13155	1.21403	-0.0963167	0.549458	0.281892	2.16092	1.11527	-0.0324	-0.097575	-0.64115	-0.5786
	NOTCH1	SD	0.49887	0.827962	0.404974	0.423478	0.637881	0.942983	0.435639	0.411641	1.25343	0.14508	0.646176	0.289686	0.196117	0.243882	0.251897	0.674563	0.38358	0.215826	0.249064	0.319617	0.530462	0.698657	0.289229	0.263824	0.235323	0.30563	0.215571	0.838724	0.292762	0.489452	0.777371	0.880107	0.821262	0.307351	0.267573	1.12386	0.368741	0.372613	0.891683	0.539126	1.13299	0.492672	0.320688	0.183379	0.636499	0.707306	0.785391
	NOTCH1	ttest	0.903911	0.220625	0.0900361	0.158612	0.157796	0.000727424	0.0366358	0.339544	0.110566	0.0707522	0.779879	0.784001	0.47486	0.0649131	0.876899	0.7693	0.319876	0.00157648	0.0213506	0.885101	0.00414013	0.519133	0.236811	0.496041	0.901148	0.438254	0.76098	0.49197	0.502891	0.914552	0.298049	0.236482	0.22247	0.849949	0.14162	0.290952	0.586816	0.0244981	0.931825	0.566629	0.158723	0.0019155	0.0047187	0.859155	0.923373	0.531476	0.548073
	PCGF4	ddCt	-0.589392	-2.295	1.24917	0.24	-0.7225	-0.473875	-0.0171917	-1.4875	-1.98	-4.24458	0.173708	-0.536392	-0.360917	-1.18918	-0.0143583	0.388025	-0.511733	1.57083	1.0375	0.699842	-1.13333	0.074125	0.192375	-0.6743	-0.153642	-0.843442	-0.485342	-0.246667	-0.296733	0.310967	-2.46333	-4.02417	-0.249167	-0.629842	-0.824833	0.653858	-0.127775	-0.463333	0.483333	-0.972617	1.27668	1.79833	1.34833	-0.241325	-0.0348083	0.447433	-0.326658
	PCGF4	SD	0.726816	3.80566	0.957378	2.05818	3.0374	2.38552	0.179659	4.37544	4.20161	0.674174	0.127079	0.457785	1.13016	1.05546	0.52242	0.334798	0.652622	0.93997	1.01923	0.553381	1.57942	0.321559	0.644764	0.801419	0.430951	0.620748	0.383737	1.69285	0.38639	0.115334	4.17016	4.17827	1.74149	0.739758	0.808064	0.187463	0.517319	1.30071	0.412027	0.446896	0.925872	0.696108	0.644202	0.645593	0.345443	0.143115	0.384138
	PCGF4	ttest	0.0733648	0.147597	0.435532	0.799276	0.54148	0.790209	0.906048	0.390785	0.242663	9.42989e-06	0.319536	0.0593623	0.00419065	2.41731e-05	0.960243	0.0274759	0.138817	0.197503	0.337564	0.105402	0.526945	0.713431	0.319221	0.105544	0.510455	0.0170091	0.0915365	0.791907	0.312048	0.247269	0.159505	0.0385575	0.784291	0.0642689	0.0396769	0.00102914	0.63553	0.68182	0.0545713	0.00163007	0.236995	0.24231	0.351168	0.420002	0.856616	0.0271068	0.151538
	PPARA	ddCt	0.043675	0.563825	0.0687417	-0.303808	-0.321467	-0.562492	0.00588333	-0.852825	0.245625	0.200925	-0.57	-0.21835	1.27942	0.408144	0.00606667	-0.323333	0.647783	0.329925	-0.255608	-0.378008	-0.247617	-0.0125	-0.19515	-0.173725	-0.249058	-0.503242	-0.08025	0.151833	0.155767	-0.112458	-0.17225	0.0624889	-0.0754	0.0102333	-0.107733	-0.258333	-0.071	0.19525	-0.0625	-0.7975	-0.638167	0.012	0.503125	0.128867	-0.0775	-0.2075	0.130833
	PPARA	SD	0.431611	0.649356	0.600033	0.388511	0.360581	0.262603	0.402331	1.4919	0.268218	0.180979	0.482455	0.55248	0.8124	1.07093	0.525291	0.413414	1.55332	0.318084	0.442788	0.829586	0.51497	0.497731	0.399685	0.328501	0.375318	0.484375	0.462935	0.453815	0.200471	0.272728	0.25054	0.603181	0.487882	0.41687	0.313616	0.27676	0.195828	0.436407	0.328051	0.516085	0.786392	0.468807	0.298641	0.206729	0.324384	0.446197	0.340929
	PPARA	ttest	0.822232	0.427717	0.855058	0.505116	0.501572	0.451279	0.975081	0.183726	0.639105	0.122314	0.0305431	0.393767	0.123717	0.948212	0.977535	0.142387	0.461823	0.438564	0.515411	0.382621	0.55643	0.961849	0.421311	0.340552	0.18531	0.0439439	0.693645	0.709393	0.389124	0.149532	0.689207	0.984825	0.844282	0.955434	0.546173	0.215901	0.525655	0.63353	0.768985	0.0222729	0.408777	0.97672	0.268911	0.199601	0.702225	0.367669	0.694507
	PPARD	ddCt	-0.49665	0.788058	0.327058	-0.384667	-0.710342	-0.693608	-0.224058	-0.442083	0.228125	-1.03852	-1.005	-0.8184	0.15115	0.958111	-0.08655	-1.2475	0.425625	0.0936833	-0.493508	-0.710367	0.310942	-1.13167	-0.255575	-0.832408	-0.252817	-0.736817	-0.670075	-0.119592	-0.206942	-0.3635	-0.630017	-0.362367	0.0190917	-0.531833	-0.0797417	-0.564167	0.365208	0.274025	-0.271667	-0.9875	-2.11982	0.923942	0.419558	0.634033	-0.203333	-0.701667	-0.399167
	PPARD	SD	0.585772	0.953817	0.600993	0.318967	0.596946	0.629448	0.2413	0.331142	0.568911	0.27964	0.501394	0.508034	0.330327	1.6912	0.489673	0.15723	1.21016	0.178356	0.157401	1.44877	0.268148	0.131783	0.174263	0.569902	0.33974	0.555735	0.487401	0.444741	0.303377	0.232326	0.357758	0.571415	0.157587	0.432208	0.569448	0.109253	0.501183	0.25477	0.187033	0.463508	1.27721	0.374545	0.253805	0.375705	0.322892	0.146982	0.546662
	PPARD	ttest	0.0667646	0.21811	0.263315	0.168395	0.114688	0.359731	0.181941	0.0961548	0.596879	0.000273808	0.01366	0.00867242	0.887799	0.445464	0.666953	0.0190127	0.554946	0.738545	0.110594	0.358533	0.270556	0.0258344	0.425096	0.00769212	0.139266	0.0150356	0.00932534	0.764412	0.26006	0.0892099	0.0212951	0.386293	0.952752	0.0158648	0.720657	0.189258	0.214075	0.420467	0.435965	0.062393	0.00757787	0.0190048	0.121589	0.00574917	0.587506	0.101008	0.49187
	PPARG	ddCt	-0.493125	-0.377942	-1.07591	-1.07111	-1.81033	-0.512825	-0.645642	-0.906258	-1.86352	-0.6016	-1.05333	-0.633217	0.126158	0.496311	-1.14513	0.28	0.584658	-1.00327	-1.48971	-0.0965667	-0.543742	0.135833	0.546558	-1.62446	-0.292858	-1.13652	-0.623508	0.0844083	-2.21759	-0.997392	-1.48299	-2.00214	-0.742633	-1.35014	-1.53413	-0.575	-0.287058	-0.186008	-0.935833	-0.309167	-2.23317	1.94483	-0.930283	-0.24975	-1.13833	-0.214167	-0.5225
	PPARG	SD	0.356148	0.614041	0.355049	0.491477	0.333918	0.295543	0.134859	0.263118	0.41986	0.269806	0.391947	0.44826	0.929569	2.21626	0.271832	0.278288	1.41798	0.13471	0.268332	0.913639	0.186431	0.344613	0.290436	0.192601	0.277268	0.349838	0.395402	0.440707	0.37314	0.196169	0.334279	0.399072	0.0812923	0.200686	0.160453	0.384963	0.219843	0.37621	0.597801	0.902865	1.25738	0.561394	0.0687255	0.22236	0.384712	0.513516	0.334347
	PPARG	ttest	0.0493774	0.42498	0.00372165	0.0124102	0.0025412	0.0194614	0.0295455	0.00931275	0.00662571	0.0126511	0.0114453	0.0351947	0.701449	0.850907	0.000202751	0.306536	0.472553	0.0155133	0.000867699	0.865524	0.0787033	0.582345	0.256508	4.89759e-05	0.312761	0.00136932	0.00872767	0.84294	0.000995465	0.0145466	0.00211807	0.000988276	0.0494694	8.98097e-05	3.18561e-05	0.0310103	0.382247	0.538633	0.0303339	0.566282	0.000233062	0.00125947	0.0229697	0.290256	0.00502586	0.411848	0.139315
	PRDM1	ddCt	-1.26882	-0.26475	-0.80155	-1.21268	-2.04627	-2.09167	-1.14453	-1.30118	-0.9392	-1.69822	-1.79833	-0.8427	0.302858	0.942411	-1.22234	-0.778333	-0.05615	-1.95609	-1.33382	-1.11252	-0.776608	-1.19333	-0.989117	-1.35342	-1.45322	-1.65463	-0.972617	-0.8236	-1.16893	-1.07115	-1.27937	-1.56964	-0.994808	-0.905383	0.020825	-1.06	-0.77395	-0.871575	-0.979167	-0.186667	-2.86187	1.71653	-0.517342	-0.664992	-1.1125	-0.6675	-0.589167
	PRDM1	SD	0.807117	0.940325	0.475253	0.501079	0.357205	1.54075	0.183826	1.08415	0.578093	0.226639	0.720337	0.696121	1.45271	2.52975	1.47763	0.253706	1.47605	0.231242	0.549303	2.07472	0.588095	0.39307	0.283002	0.426407	0.203401	0.717608	1.08995	0.578441	0.262143	0.156334	0.203646	0.601139	0.50716	0.78399	0.526276	0.767777	0.151591	0.729201	0.399141	0.586041	2.3432	0.651858	0.382676	1.74048	0.619363	0.688355	0.356499
	PRDM1	ttest	0.0103777	0.665962	0.0799732	0.00792237	0.00171387	0.799574	0.0055076	0.0156674	0.172826	0.000135893	0.00118484	0.0383535	0.148906	0.160689	0.102165	0.0440954	0.94146	0.00210358	0.0050361	0.36447	0.0475861	0.00513286	0.703677	0.000496996	0.000459835	0.000752103	0.0621009	0.0307618	0.00331364	0.945506	0.0131272	0.0144406	0.0309863	0.0246246	0.925187	0.0167607	0.028677	0.0443497	0.0401807	0.706889	0.186987	0.0101967	0.258758	0.449389	0.0167756	0.0545034	0.108635
	PTTG1	ddCt	-0.165283	0.236117	0.352858	0.0376417	-0.183575	-0.406692	-0.157533	0.126183	0.319508	0.2564	-0.0883417	0.0513333	0.15625	-0.293008	-0.0452833	-0.20905	-0.058725	-0.00231667	0.144558	-0.5944	0.297342	0.195858	-0.253558	-0.244767	-0.186792	0.200192	-0.303358	0.471042	0.14095	-0.0686333	-0.148025	0.115767	-0.0552333	0.137117	0.03375	-0.665675	-0.118667	0.269292	-0.21965	-0.452808	-0.146133	-0.375533	-0.149333	-0.0270167	0.00236667	-0.0286417	-0.236908
	PTTG1	SD	0.258445	0.290265	0.509319	0.405976	0.425473	0.0779683	0.0633322	0.43818	0.732964	0.161858	0.469291	0.206199	0.159856	0.410364	0.111109	0.481813	0.135699	0.429904	0.362011	0.261241	0.450239	0.315866	0.0913088	0.124736	0.0783937	0.111611	0.161309	0.471741	0.0547733	0.186607	0.456894	0.50044	0.447009	0.167303	0.0839574	0.439164	0.11949	0.309057	0.305015	0.125102	0.404031	0.407982	0.430293	0.0465872	0.377027	0.561738	0.213029
	PTTG1	ttest	0.341888	0.392016	0.185095	0.868686	0.469884	0.933821	0.109914	0.589887	0.304956	0.0571375	0.732969	0.708365	0.0643068	0.166455	0.486066	0.437897	0.440388	0.991986	0.529643	0.00430148	0.211449	0.514208	0.873566	0.00615537	0.0295105	0.00320713	0.0209523	0.0713132	0.0850914	0.534302	0.518621	0.611661	0.803516	0.255217	0.457618	0.0410357	0.0979507	0.291385	0.43395	0.196146	0.446471	0.190851	0.561344	0.778647	0.99287	0.919306	0.446658
	RARA	ddCt	-0.280242	0.00786667	-0.528975	-0.659392	-1.61654	-0.975592	-0.507092	-0.251875	-0.180483	-0.970075	-0.316667	-0.331	0.240875	0.733733	0.1935	-0.609167	0.911617	-0.846208	-0.865625	-0.0982833	-0.22735	-0.615	0.280583	-0.387417	-0.24805	-0.3639	-0.427133	-0.409358	-0.5026	-0.459625	-0.958708	-0.936267	0.0663	-0.565125	-0.433933	-0.471667	0.0376333	-0.0298667	-0.424167	0.489167	-1.60893	0.879033	-0.190475	-0.310642	-0.355	-0.699167	-0.233333
	RARA	SD	0.424939	0.302168	0.445098	0.0996057	0.432765	0.698219	0.119851	0.486274	0.372087	0.171071	0.397706	0.455945	0.79975	1.73029	0.397765	0.138199	1.47387	0.248035	0.369955	1.14896	0.471828	0.154955	0.144235	0.410327	0.247012	0.443517	0.675729	0.236115	0.131183	0.209242	0.18263	0.565052	0.271536	0.376351	0.485217	0.219233	0.553425	0.157753	0.24208	0.338968	1.34467	0.0954967	0.1073	0.191894	0.316819	0.228187	0.388978
	RARA	ttest	0.15299	0.985091	0.122379	0.0533188	0.0109211	0.774731	0.0059059	0.315094	0.691805	4.56804e-05	0.170159	0.153912	0.252459	0.264759	0.310052	0.0709053	0.268844	0.020704	0.00937952	0.891067	0.392598	0.0785943	0.280538	0.0479095	0.194183	0.106536	0.164108	0.252023	0.00418739	0.322731	0.0108301	0.0316626	0.864617	0.00726242	0.0530775	0.13256	0.91116	0.915328	0.089156	0.142367	0.194058	0.0340689	0.521711	0.0380682	0.0817806	0.0267977	0.577046
	RARG	ddCt	-0.92515	-0.404783	-1.5558	-0.9587	-1.63181	-1.07073	-1.58758	-1.2439	-1.15736	-2.35058	-1.68667	-1.19662	-0.221233	0.593556	0.861	-1.11417	0.125383	-1.37672	-1.95356	-0.254708	-0.432108	-1.21083	-0.261317	-1.0984	-1.15552	-1.67377	-0.482508	-0.961292	-1.00757	-1.10541	-1.2836	-0.921611	-0.0781583	-0.842392	0.7079	-1.46167	-1.08597	-0.601925	-1.04417	-1.35417	-1.76796	2.35833	0.24695	-0.759983	-0.986667	-1.05583	-0.41
	RARG	SD	0.759244	0.739188	0.652382	0.391098	0.589373	1.34625	0.341348	0.631077	0.6402	0.516455	0.730626	0.459312	0.534563	2.0144	0.574003	0.323206	1.58635	0.162402	0.386739	1.51112	0.453934	0.363913	0.269793	0.682537	0.309379	0.673759	0.879629	0.453426	0.516361	0.0981249	0.526535	0.261398	0.239285	0.838774	0.862245	0.493007	0.886438	0.211325	0.46326	0.237913	1.70219	0.423029	0.153321	0.515075	0.485432	0.598841	0.376081
	RARG	ttest	0.0257362	0.445185	0.00753006	0.0196416	0.00923595	0.462678	0.000749061	0.00588997	0.0380437	7.68528e-05	0.00341628	0.00120102	0.564256	0.311275	0.00854805	0.028631	0.873305	0.00387716	0.00142637	0.777778	0.192426	0.0273183	0.428779	0.0078507	0.0150361	0.000710944	0.217578	0.0275158	0.012324	0.0315457	0.0033359	0.0515756	0.841228	0.040328	0.0745066	0.0144589	0.0506627	0.0914168	0.0206926	0.0291795	0.0732195	0.00029668	0.41185	0.0502346	0.0304968	0.0475759	0.509891
	RELA	ddCt	-0.377675	0.871046	0.748517	0.793125	0.210225	-0.890067	0.272925	0.93175	1.15734	-0.850833	-1.00333	-0.133942	-1.08697	0.0404444	-0.526758	-2.21333	0.779008	1.43457	0.828008	-0.998008	1.40004	-0.7025	0.0299667	-0.0454167	-0.0435667	0.108083	0.0897833	0.651675	0.0769583	-0.780558	1.387	1.93324	0.950583	0.055275	0.4985	-1.37917	0.355683	0.852717	-0.540833	-1.8225	-0.6465	0.32065	1.40526	0.246625	-0.769167	-1.88917	-1.90083
	RELA	SD	0.719721	0.810217	1.32366	1.14521	0.531269	1.83277	0.429449	1.10396	0.690272	0.543693	0.577511	0.713817	0.984299	0.569747	0.439046	1.30801	1.45841	0.847484	1.03383	0.272875	0.982811	1.02688	0.460251	0.493037	0.499139	0.285231	0.57419	1.20993	0.224342	1.61237	1.04877	0.66711	0.991952	0.341098	0.72885	1.02146	0.385104	0.972833	0.521375	0.543898	0.612912	0.827407	1.00999	0.649647	0.333193	1.15511	1.09669
	RELA	ttest	0.483343	0.151121	0.251998	0.270628	0.780382	0.0465473	0.179836	0.114766	0.0515458	0.0469296	0.354565	0.797549	0.261431	0.728789	0.238598	0.087427	0.370246	0.0374558	0.113823	0.114391	0.0311288	0.47257	0.334292	0.909366	0.890783	0.715206	0.785226	0.230703	0.74514	0.0598524	0.0266287	0.0307165	0.12109	0.871231	0.202659	0.161227	0.307892	0.215532	0.678365	0.109488	0.169621	0.697364	0.0192554	0.475909	0.536098	0.095769	0.105343
	RREB1	ddCt	0.15645	0.0170667	0.100708	-0.4819	-0.634167	-0.486258	-0.128425	-0.687867	0.2064	0.108808	-0.651667	0.0397333	0.797433	0.0149222	-0.0817917	-0.27	0.739842	-0.013775	-0.246642	0.019375	-0.537183	-0.1125	-0.4804	0.169125	-0.120033	-0.0434083	-0.547492	0.154883	0.334225	-0.170033	-0.331958	-0.4539	-0.290958	-0.0410667	-0.0298417	-0.364167	0.185183	-0.157883	-0.00666667	-0.760833	-0.422325	-0.471842	-0.316367	0.141592	-0.174167	-0.255833	0.0116667
	RREB1	SD	0.280056	0.0765403	0.284451	0.209915	0.139937	0.514351	0.0725331	0.323878	0.241859	0.157302	0.120631	0.223629	0.663261	1.06504	0.240264	0.0968389	1.6839	0.12542	0.212232	0.340872	0.307355	0.225411	0.155248	0.182124	0.0956879	0.202735	0.233106	0.256209	0.200813	0.188089	0.169442	0.234052	0.101646	0.161353	0.155879	0.0626203	0.141724	0.117618	0.182046	0.359438	0.628703	0.172151	0.0899238	0.0697037	0.202015	0.19097	0.19163
	RREB1	ttest	0.226751	0.945811	0.636368	0.0583268	0.036011	0.244783	0.163407	0.00958466	0.543112	0.252564	0.0190395	0.719168	0.05257	0.995871	0.445834	0.264334	0.417371	0.949989	0.222573	0.938029	0.0485054	0.58	0.696556	0.078009	0.331824	0.582989	0.00119616	0.57913	0.0206615	0.266492	0.17556	0.177931	0.28924	0.609962	0.794271	0.127675	0.151098	0.461775	0.972402	0.00974894	0.377044	0.0988825	0.198495	0.181188	0.358289	0.250097	0.966826
	RUNX1	ddCt	0.105058	-0.565833	-0.595833	-0.4825	-0.0216667	-0.163208	-0.464558	-0.890833	-0.603333	-0.356067	0.0716583	0.28295	-0.619067	-0.0384083	-0.0536417	0.0657833	0.003825	-0.635833	-0.809167	-0.889425	-0.439167	0.0191833	-0.238908	0.0805583	-0.490958	0.13465	0.0795583	-0.4425	-1.13787	-0.0344667	-0.476667	-0.641667	-0.568333	0.120125	-0.105975	-1.74707	-0.520767	-0.116667	-0.0733833	-0.07365	-0.791308	-0.375	-0.709167	-0.089275	-0.03835	0.107075	0.1507
	RUNX1	SD	0.25388	0.137555	0.219298	0.309748	0.264624	0.480265	0.512504	0.196758	0.346699	0.388948	0.248983	0.325024	1.15683	0.716888	0.211035	0.237065	0.313542	0.201612	0.261851	0.978597	0.177313	0.32459	0.443532	0.360394	0.270153	0.451484	0.326142	0.275363	0.680097	0.337971	0.484019	0.168226	0.335841	0.371129	0.253725	3.60493	0.198722	0.352557	0.256729	0.117902	0.769179	0.346009	0.167075	0.33469	0.217909	0.186645	0.257457
	RUNX1	ttest	0.567203	0.0882816	0.0165609	0.159136	0.917851	0.215972	0.1041	0.00458274	0.0433336	0.0652381	0.647446	0.0948122	0.519376	0.420214	0.748486	0.665478	0.980969	0.0164041	0.00361276	0.161164	0.0756263	0.906257	0.545243	0.601225	0.00544822	0.447621	0.618748	0.11778	0.0111583	0.532472	0.109329	0.0282589	0.0697021	0.488059	0.49372	0.341479	0.00227045	0.604742	0.62538	0.701313	0.0188832	0.158092	0.0233103	0.568541	0.800844	0.512995	0.340155
	RXRA	ddCt	-0.2527	0.680842	-0.0376667	0.394667	-0.163108	-0.567958	-0.239992	-0.0427417	0.818133	-0.838775	-0.22	0.00124167	-0.0022	0.570844	0.167542	-0.165833	0.706192	0.686742	0.215467	-0.363783	0.426775	-0.210833	0.190275	-0.117517	-0.0841917	-0.0457083	-0.0989083	0.475167	0.020375	-0.1009	0.150975	0.336711	0.334308	-0.0630917	0.064775	-0.0116667	-0.0225417	0.5642	0.214167	0.306667	-0.986	0.520508	0.640575	-0.239558	0.161667	-0.1775	-0.476667
	RXRA	SD	0.506281	0.548842	0.216769	0.345857	0.403311	0.383567	0.563535	0.368357	0.51502	0.262721	0.356131	0.531081	0.43516	0.946896	0.663976	0.627295	1.60665	0.317445	0.202483	1.20811	0.339102	0.358561	0.417891	0.585944	0.469741	0.646522	0.617765	0.742315	0.426471	0.423886	0.185398	0.327241	0.394079	0.45664	0.505856	0.474307	0.538709	0.456712	0.172291	0.275103	1.17188	0.167931	0.237074	0.213514	0.222336	0.387111	0.586944
	RXRA	ttest	0.333897	0.0330092	0.854239	0.159765	0.332047	0.219985	0.296536	0.890433	0.0335386	0.00467047	0.490137	0.995719	0.164374	0.0368378	0.526213	0.744151	0.401841	0.030068	0.347097	0.562243	0.193072	0.504044	0.292035	0.630664	0.685506	0.863671	0.682002	0.257868	0.919758	0.426998	0.495907	0.380464	0.287897	0.722217	0.744604	0.978214	0.931657	0.108599	0.328325	0.380987	0.9348	0.0582633	0.004307	0.26948	0.438144	0.645442	0.354542
	RXRB	ddCt	-0.427075	0.967525	0.550308	0.53635	0.0523	-0.898225	0.03105	0.0956083	0.72725	-0.702117	-0.7025	-0.0550917	-0.126267	0.641767	-0.187958	-0.890833	0.558067	0.404425	0.24095	-0.74335	0.746417	-0.609167	-0.0806583	-0.2448	-0.0150167	-0.322408	-0.329383	0.573058	0.232767	-0.3126	0.4783	0.647678	0.382842	-0.0959	-0.36345	-0.430833	0.327633	0.544667	-0.0741667	-0.516667	-1.40786	0.49365	0.842	0.242983	-0.415	-0.676667	-0.705833
	RXRB	SD	0.692478	0.70237	0.618559	0.336894	0.655053	1.16317	0.635818	0.403945	0.795014	0.377068	0.292478	0.746192	0.908187	0.62134	0.728854	0.249108	1.2763	0.5213	0.478424	2.14339	0.408789	0.14923	0.629475	0.724464	0.649631	0.85273	0.593827	0.786885	0.566139	0.525612	0.794574	0.671349	0.759428	0.482974	0.595149	0.124078	1.05021	0.294084	0.445948	0.593521	2.03717	0.560296	0.674629	0.513543	0.663406	0.230507	0.283919
	RXRB	ttest	0.180796	0.180823	0.138242	0.187323	0.890499	0.565738	0.899734	0.840051	0.139412	0.0110417	0.089377	0.851164	0.407011	0.373572	0.509283	0.0551858	0.476147	0.392413	0.602012	0.468222	0.166942	0.0964346	0.406734	0.421965	0.952557	0.336912	0.204745	0.288924	0.330769	0.208506	0.252857	0.334338	0.489866	0.633771	0.172698	0.201658	0.536132	0.348912	0.813292	0.154376	0.827121	0.329492	0.0567374	0.280883	0.249162	0.0602187	0.103553
	SMAD3	ddCt	-0.418225	0.070475	0.927983	-0.12625	-0.31635	-0.268767	0.135975	-0.3587	0.219683	0.181817	-0.24245	-0.0837583	0.603292	-0.951833	-0.70965	-0.480483	-0.341658	0.311292	-0.257125	0.6701	-0.151733	0.0389667	-1.25307	-0.0615333	-0.30725	-0.225608	0.216275	-1.42107	-0.30235	0.0949417	-0.429267	-0.913267	-0.9827	0.694808	0.374742	0.21295	0.73855	0.0885083	0.102283	-0.399408	-0.420358	-0.699692	-0.163158	1.07034	0.533292	0.299033	1.27064
	SMAD3	SD	0.470629	1.07031	0.348263	0.526325	0.503785	0.691149	0.350565	0.354134	0.892803	0.42165	0.673625	0.766132	0.425706	0.994413	1.06476	0.665575	0.889701	0.727954	0.459451	0.287222	0.8256	0.499785	0.397218	0.562767	0.184499	0.206601	1.11895	1.00544	0.234375	0.439857	0.557859	0.577101	0.920774	0.468931	0.595272	0.414844	0.438322	0.798468	0.235752	0.32238	1.05076	0.959204	0.432654	0.62301	0.162164	0.365004	0.24231
	SMAD3	ttest	0.396396	0.912361	0.123958	0.789217	0.461873	0.238748	0.832696	0.449818	0.743004	0.674207	0.583275	0.891489	0.052676	0.405188	0.183019	0.252814	0.409697	0.531278	0.555195	0.0279457	0.757501	0.856081	0.79949	0.79156	0.590263	0.339069	0.691306	0.0193073	0.609917	0.0816356	0.398155	0.193884	0.0864769	0.0196612	0.201415	0.582351	0.265818	0.865705	0.714397	0.203022	0.672147	0.209161	0.67631	0.0955034	0.0616895	0.30607	0.00564866
	SMAD4	ddCt	0.149767	-0.630833	-0.5375	-0.413333	0.171667	-0.112392	-0.549042	-0.431667	0.1	-0.787417	0.14455	0.335108	0.587333	0.612567	0.298117	0.10765	0.0435333	-0.163333	0.0216667	-0.4985	-0.085	0.197458	-0.637558	0.142208	-0.509783	0.17085	0.047025	0.0891667	-0.0754333	-0.178008	-0.251667	-0.566667	-0.1	-0.151392	0.137908	-0.0234167	-0.611333	0.218333	0.2036	-0.258858	-0.290525	-0.0641667	0.0116667	-0.194458	0.188433	0.0682833	0.0899667
	SMAD4	SD	0.366951	0.414598	0.295213	0.0845029	0.179268	0.651898	0.685654	0.457015	0.156867	0.274953	0.162596	0.131661	0.567554	0.91274	0.127645	0.255046	0.25877	0.301072	0.429008	0.383714	0.253194	0.130716	0.863313	0.250942	0.552185	0.222987	0.249461	0.29098	0.564365	0.695315	0.124737	0.333977	0.151217	0.371635	0.333225	0.0746184	0.521022	0.471196	0.253997	0.203728	0.698545	0.296877	0.297962	0.593051	0.218135	0.119023	0.239267
	SMAD4	ttest	0.373018	0.000756054	0.000189787	0.000374275	2.52268e-05	1.46339e-05	0.141464	0.000973013	0.00026285	0.0711148	0.0672654	0.0829644	0.00118403	0.0038589	0.0974319	0.506896	0.719888	3.83023e-05	0.00107007	2.32086e-06	3.71714e-05	0.0212416	0.681755	0.341246	0.190471	0.211075	0.715323	6.87926e-05	0.852381	0.528464	0.000302603	0.001208	0.000114647	0.330719	0.327336	0.758801	0.233982	2.55857e-05	0.285535	0.0613843	2.19326e-05	0.000170629	4.47715e-05	0.614343	0.203324	0.28172	0.479667
	SNAI1	ddCt	-0.302342	0.753862	-0.334708	-0.120175	-0.045275	-1.33509	-0.606667	0.266117	-0.03735	-1.36747	1.20697	-0.739517	0.247192	0.758725	-0.357075	0.450308	-0.778117	-0.0398917	-0.2695	-0.9065	0.575125	0.23865	0.1729	-0.467542	-0.317733	-0.184425	-0.124492	-0.1599	-1.33483	0.223575	-0.747058	-0.560789	0.669242	-0.101483	-0.538242	0.292783	1.28703	0.62165	0.009275	0.688792	-1.5284	2.05645	0.668412	-0.785517	-0.158367	0.404392	0.474458
	SNAI1	SD	0.65325	1.52376	0.549179	0.678922	1.08822	1.49617	0.295554	1.09771	0.999553	0.275706	1.23813	0.676892	0.637029	0.93871	0.397431	1.58717	0.454295	0.794395	0.730128	1.20877	1.22723	1.15866	0.439135	1.36022	0.709317	1.22702	1.12936	0.845229	0.529464	1.45968	1.27759	1.07317	1.08931	1.12445	1.2161	0.578326	2.52328	1.54218	0.367379	0.949318	1.16763	1.31226	1.2552	0.645488	0.399579	0.548806	0.627265
	SNAI1	ttest	0.711222	0.458859	0.684179	0.870311	0.946391	0.264473	0.0588943	0.718804	0.958573	0.00507687	0.122739	0.31187	0.603464	0.543956	0.649504	0.493736	0.304456	0.954563	0.710155	0.249175	0.401885	0.623268	0.321191	0.505866	0.29945	0.813719	0.872785	0.831315	0.00432595	0.0131565	0.405539	0.664462	0.446967	0.872273	0.445119	0.532141	0.390664	0.421351	0.979341	0.100498	0.924441	0.0633503	0.33075	0.0297495	0.648028	0.453925	0.235934
	SNAI3	ddCt	-1.11537	0.312633	0.117392	-0.0855083	0.0393083	0.0981583	-1.38657	-0.954667	-0.207142	-1.12295	-0.803042	-1.14087	-0.846125	-0.431525	-0.840642	-0.212758	-0.851425	0.0120833	-0.724033	0.8972	-0.369983	-0.771275	1.03403	-1.04637	-0.742192	-1.10846	-0.681517	-0.35835	-1.2423	-0.759342	-0.4357	-0.361933	-0.00104167	-1.23793	0.0784167	-1.20192	-0.0999583	0.0213917	-1.15054	0.0637	-0.315567	2.48519	0.128692	-0.651442	-0.730667	-0.631375	-1.01713
	SNAI3	SD	0.492104	0.866137	0.220981	0.484552	0.448551	0.187154	0.315169	0.450776	0.74032	0.525901	0.638613	0.851479	0.389386	1.19576	0.763848	0.450639	0.592289	0.46887	0.330895	0.460408	0.658152	0.553692	0.253869	0.470986	0.204522	0.532707	0.838818	0.486749	0.207542	0.299233	0.169612	0.496974	0.670468	0.27857	0.309961	0.778514	1.1861	0.41394	0.817041	0.214553	0.152747	0.223689	0.420495	0.31866	0.614654	0.591686	0.300874
	SNAI3	ttest	0.00513293	0.420388	0.603839	0.711961	0.87084	0.00953372	0.00035717	0.00378496	0.500253	0.00576275	0.0947915	0.0353296	0.117049	0.479829	0.0754355	0.504087	0.0281306	0.952132	0.00912725	0.0319493	0.176371	0.0682692	0.209307	0.00952789	0.0158151	0.00433493	0.240067	0.100731	0.00186869	0.909937	0.0782331	0.307813	0.997262	0.00123205	0.692149	0.0527592	0.838007	0.925493	0.0603793	0.722814	0.325983	1.01134e-05	0.488002	0.0635188	0.113413	0.14775	0.00252576
	SOX5	ddCt	0.55805	0.00995	0.788267	0.0532417	-0.254392	-0.593642	-0.177975	-0.149275	-0.0346083	0.535017	-0.0383333	0.529292	1.33385	0.377889	0.199033	0.1175	1.09326	0.0406	0.0147167	-0.2459	-0.1769	-0.0475	0.0984833	0.251383	0.144042	0.347825	0.421308	-0.308142	0.269842	0.0743167	0.104258	0.414622	0.0149917	0.100733	0.677967	0.305833	0.443058	-0.0305417	0.0441667	-0.465	-0.377842	0.0401833	0.48655	0.219508	-0.00833333	0.2175	0.194167
	SOX5	SD	0.63464	0.126585	0.806738	0.432181	0.182579	0.292219	1.04083	0.169389	0.200405	0.253051	0.340571	0.66098	1.17439	0.739323	0.716253	0.518783	1.57131	0.33019	0.256833	0.196395	0.497622	0.536749	0.454732	0.462522	0.506132	0.481851	0.549523	0.479123	0.390658	0.34635	0.267874	0.174012	0.232302	0.607446	0.336844	0.304051	0.656363	0.180212	0.853947	1.21927	0.724494	0.361429	0.651417	0.429984	0.637579	0.509025	0.291196
	SOX5	ttest	0.0617237	0.937452	0.125587	0.843681	0.135074	0.00212752	0.72609	0.394809	0.878179	0.0862938	0.845655	0.0867525	0.23967	0.976353	0.491515	0.62758	0.27692	0.854267	0.924179	0.1157	0.573175	0.855289	0.34281	0.284673	0.570096	0.157624	0.101761	0.302241	0.377154	0.875999	0.547133	0.147512	0.940425	0.697957	0.0401105	0.0984482	0.136111	0.840573	0.911192	0.477456	0.0641044	0.780848	0.237727	0.521376	0.977864	0.441663	0.179528
	SP1	ddCt	-0.423067	-0.378333	-0.0241667	-0.3725	-0.4375	-0.452383	-0.226725	-0.593333	-0.200833	-0.485808	-0.211433	-0.3016	-0.300617	-0.157167	-0.297758	-0.2229	-0.0574333	0.0625	-0.295833	-0.232042	-0.0375	-0.0513917	-0.360908	-0.4958	-0.374817	-0.44765	-0.33225	-0.365	-0.348125	0.0656167	-0.676667	-0.863333	-0.695	-0.341433	-0.197875	0.213075	-0.304592	-0.173333	-0.181792	-0.421492	-0.677717	-0.08	0.281667	0.05675	0.194858	0.0862833	-0.0557833
	SP1	SD	0.183723	0.638415	0.170563	0.473141	0.700991	0.820401	0.246028	0.712081	0.512946	0.387074	0.15494	0.144776	0.465458	0.649752	0.0402227	0.132795	0.145681	0.249583	0.273081	1.112	0.298035	0.177744	0.579901	0.211126	0.477008	0.209603	0.12303	0.653132	0.364539	0.181298	0.548297	0.769699	0.568705	0.182955	0.212732	0.201775	0.357015	0.362614	0.115403	0.139877	1.05513	0.264589	0.228757	0.363993	0.0626466	0.207124	0.10582
	SP1	ttest	0.0118819	0.3412	0.927732	0.288661	0.290928	0.95226	0.364321	0.148571	0.559552	0.0458774	0.0219721	0.0315726	0.726838	0.689234	0.00875721	0.0663056	0.66474	0.801153	0.308845	0.670645	0.901507	0.606509	0.501957	0.0163454	0.139443	0.0206694	0.00332197	0.290555	0.164611	0.280285	0.0674127	0.0778394	0.14199	0.0106623	0.0586775	0.0420031	0.19489	0.536516	0.0395355	0.0217527	0.174634	0.795335	0.263839	0.808879	0.0378057	0.427599	0.386777
	SP3	ddCt	-0.0319667	0.567733	-0.171558	-0.2117	-0.584383	-0.557392	0.03795	-0.184342	0.183208	-0.113558	-0.408333	0.0531083	1.19888	1.27327	0.191025	0.115833	0.931708	-0.139275	-0.272483	-0.115967	-0.064325	-0.4175	0.0131333	-0.0274417	0.276508	0.0565333	-0.240958	-0.415742	0.217642	0.110642	-0.3594	-0.213189	-0.165358	0.0364917	-0.115392	0.444167	0.075325	-0.107375	0.005	-0.1925	-0.8114	0.1971	-0.0529333	0.249583	0.295	0.298333	0.135
	SP3	SD	0.240595	0.882117	0.469756	0.401746	0.199036	0.449413	0.203455	0.430102	0.424833	0.275623	0.353506	0.327233	0.892574	2.01966	0.517681	0.386642	1.69736	0.121852	0.231552	1.24944	0.375109	0.347716	0.335621	0.139265	0.301176	0.113643	0.501562	0.259099	0.282813	0.273162	0.277625	0.241403	0.0800292	0.134363	0.127891	0.310428	0.265429	0.224821	0.350286	0.569258	1.14333	0.496291	0.16305	0.233314	0.375406	0.401446	0.13691
	SP3	ttest	0.82892	0.405791	0.556021	0.534376	0.156948	0.87394	0.827055	0.424286	0.701721	0.499956	0.0327872	0.795151	0.0107311	0.156647	0.379401	0.566435	0.310117	0.647456	0.286339	0.867639	0.779159	0.0525685	0.392281	0.860216	0.218982	0.72718	0.231612	0.298284	0.435146	0.0370954	0.314238	0.629767	0.61163	0.789216	0.484932	0.0342928	0.671442	0.712962	0.973961	0.579776	0.759214	0.613923	0.880261	0.276049	0.115602	0.128589	0.52084
	SPI1	ddCt	-0.0981583	-0.465833	-0.781667	-0.695833	0.338333	0.456383	0.086275	-0.525	-0.285833	-0.16665	0.279308	0.325017	-0.390417	0.0661917	-0.596808	0.322542	0.127567	-0.41	-0.591667	0.039425	-0.356667	0.275925	0.102225	0.499333	-0.005375	0.449458	0.0674583	-0.291667	-0.325425	0.381142	-0.471667	-0.206667	-0.4825	0.275108	0.315133	0.1481	-0.0872917	0.1025	0.342708	0.243892	-0.410158	-0.306667	-0.5225	0.236708	0.314342	0.118583	0.6062
	SPI1	SD	0.130319	0.284935	0.529895	0.232289	0.312511	0.157864	0.481511	0.19246	0.211457	0.354956	0.169852	0.153289	0.312879	0.293228	0.64402	0.201145	0.215599	0.308161	0.29248	0.710293	0.286951	0.148482	0.45406	0.247821	0.42792	0.269046	0.589228	0.192729	0.254775	0.332103	0.375712	0.126754	0.259578	0.212212	0.17787	0.120724	0.175145	0.356966	0.169848	0.0878027	0.544792	0.53965	0.483562	0.158864	0.117055	0.309874	0.0399603
	SPI1	ttest	0.0928751	0.0381071	0.00937684	0.0209859	0.104884	0.0315181	0.650444	0.0255232	0.262382	0.338408	0.110777	0.00221937	0.789697	0.0980367	0.0865217	0.0481549	0.204781	0.0458852	0.0199648	0.90101	0.0870281	0.0492818	0.232903	0.00241129	0.976727	0.00533393	0.806481	0.178644	0.159532	0.128046	0.0496649	0.340617	0.0440459	0.034156	0.00336008	0.291114	0.637463	0.561036	0.0527631	0.215488	0.753843	0.19225	0.0304108	0.239212	0.0608624	0.369165	0.00536335
	SPIB	ddCt	-3.33333e-05	0.998483	-0.0450833	0.815008	0.316467	-0.231333	-0.450317	-0.110658	0.568933	-1.07377	0.276667	-0.1247	-0.111075	0.526544	1.37965	0.601667	0.60705	0.607975	0.407042	0.620308	1.06259	-0.835833	-0.400692	0.22225	0.006975	-1.42426	0.81295	-0.743642	-0.910558	0.258892	0.405567	-0.0853	2.2063	-0.397925	0.177175	-0.421667	-0.49215	0.911542	0.0841667	-0.4825	-0.00883333	0.082875	2.71946	-1.24297	0.415	0.889167	0.794167
	SPIB	SD	0.499658	0.173268	0.725565	0.37014	0.635342	0.977832	0.452677	0.318952	0.423209	0.360686	0.458734	0.46814	0.194977	0.838707	0.655018	0.233975	1.48703	0.449557	0.242995	0.745348	0.321542	0.391184	0.465483	0.569313	0.632756	0.368435	0.604864	1.04844	0.588779	0.0987841	0.563002	0.566286	0.321704	0.275082	0.628153	0.151743	0.715932	0.296308	0.248736	0.532898	1.47913	0.845666	0.869337	0.524493	0.256854	0.0806168	0.190212
	SPIB	ttest	0.999897	0.0471164	0.901374	0.0787192	0.407822	0.0840278	0.155692	0.79708	0.164465	0.00110102	0.447011	0.667114	0.327579	0.433004	0.00151588	0.24292	0.469402	0.152573	0.338749	0.244346	0.034988	0.164937	0.432831	0.416162	0.979783	0.00130321	0.0217879	0.205261	0.00657915	0.126658	0.289439	0.746762	0.0011488	0.133792	0.499939	0.401308	0.255048	0.072251	0.823112	0.189802	0.534349	0.885161	0.000329683	0.00137556	0.306621	0.0803535	0.130881
	SREBF1	ddCt	0.0282833	-0.0416667	-0.84	-0.610833	0.105833	-0.311342	-0.869858	-0.5425	-0.114167	-0.732925	-0.179075	0.00919167	0.324733	0.60085	0.59155	-0.343383	0.4188	-0.675	-0.345833	-0.796858	0.0575	-0.3663	-0.623575	0.51425	-0.686208	0.163008	-0.03415	-0.354167	-1.36268	-0.203817	-0.109167	-0.105	-0.0241667	0.539308	0.346825	-0.675408	-0.381592	-0.44	0.168192	-0.7862	0.0268	-0.4125	-0.055	-0.839333	0.165367	-0.436025	-0.833508
	SREBF1	SD	0.19035	0.514576	0.223855	1.07056	0.691667	0.676023	0.73229	0.682514	0.514468	0.753793	0.340147	0.559756	0.41027	1.46604	0.530724	0.320534	0.164938	0.414242	0.791278	0.866935	0.828414	0.354509	0.796342	0.144349	0.754914	0.283735	0.563422	0.764157	0.577507	0.845599	0.457371	0.730096	0.490475	0.157605	0.183578	0.414109	0.649596	0.893217	0.479383	0.228656	0.910063	0.2696	0.420392	0.736516	0.580465	0.674048	0.184336
	SREBF1	ttest	0.85425	0.00570326	0.487176	0.370577	0.00597812	0.188253	0.0157527	0.161976	0.0229161	0.0618302	0.469962	0.970436	0.043055	0.00739012	0.0387943	0.225262	0.00822732	0.0243934	0.0672117	0.0486418	0.0191082	0.199413	0.613847	0.00409401	0.0572902	0.499556	0.879347	0.0832849	0.00114302	0.724663	0.0119604	0.0311875	0.00870932	0.0031751	0.0420365	0.032494	0.239763	0.163074	0.528628	0.0692401	0.0422901	0.0564592	0.00751199	0.0454706	0.598079	0.126019	0.0257819
	STAT1	ddCt	0.134625	0.0201417	-0.387642	-0.580408	-0.206517	-0.658642	0.0243917	0.200142	-0.0688417	-0.258175	-0.847508	-0.278025	-0.430108	0.561917	0.216167	-0.620242	-0.284117	0.0795667	-0.0810333	-0.928183	-0.482692	-0.310583	-0.662642	-0.356883	-0.606992	-0.0518333	-0.74165	-0.668675	-1.59161	-0.725308	-0.484742	-0.178356	-0.4976	-0.311042	-0.368275	-1.04282	-0.457892	-0.14145	-0.458783	-0.829217	-0.721	0.141842	0.143558	-0.26255	0.75915	-0.806725	-0.680983
	STAT1	SD	0.348798	0.671166	0.606016	0.696129	0.528031	0.327545	0.515267	0.544647	0.872076	0.747136	0.402404	0.480932	0.525462	0.357911	0.312532	0.380132	0.25542	0.616182	0.559508	0.23944	0.670004	0.346852	0.547951	0.264022	0.435894	0.357338	0.551527	0.563641	0.34707	0.363029	0.640932	0.616952	0.660247	0.395082	0.250456	0.551147	0.728753	0.416107	0.337808	0.411602	0.927403	0.372875	0.517116	0.553185	0.0561985	0.397895	0.412823
	STAT1	ttest	0.756517	0.943677	0.178228	0.0811118	0.44453	0.236136	0.945339	0.440051	0.847284	0.501231	0.012442	0.497993	0.55047	0.101681	0.660196	0.0391851	0.514095	0.769404	0.774268	0.0150211	0.112572	0.324263	0.725508	0.410172	0.0905066	0.907134	0.146797	0.0479126	0.000374411	0.782858	0.197651	0.434271	0.107233	0.442424	0.394328	0.012894	0.176333	0.63209	0.0683601	0.0184997	0.757878	0.584671	0.571775	0.345401	0.0163362	0.0178844	0.0232648
	STAT3	ddCt	0.127717	0.300733	-0.05075	-0.521975	-0.276542	-0.217725	-0.0307917	-1.07159	-0.179383	-0.497708	-0.674167	0.137242	0.9338	1.17388	-0.0064	0.236667	0.8491	-0.155733	-0.596733	0.22085	-0.448142	0.275833	0.0139167	-0.0201667	-0.216108	0.0958	-0.217292	-0.0338083	-0.1679	-0.0841083	-0.613042	-0.579211	-0.207192	-0.344592	-0.013525	0.1575	0.536317	-0.159192	0.0675	0.58	-0.862342	0.583642	0.142225	0.574483	0.214167	-0.0483333	0.346667
	STAT3	SD	0.630306	0.665666	0.536941	0.197835	0.141747	0.432789	0.123807	0.418252	0.458085	0.202978	0.296927	0.60034	0.794858	1.81084	0.615742	0.125521	1.64265	0.271307	0.418378	0.55406	0.436362	0.376547	0.29524	0.60687	0.163002	0.489473	0.767889	0.201591	0.126655	0.333735	0.245045	0.653447	0.109558	0.440818	0.662292	0.224242	0.876149	0.126284	0.405631	0.667965	1.40631	0.303648	0.163566	0.424005	0.442362	0.382908	0.374828
	STAT3	ttest	0.606326	0.626255	0.852894	0.100393	0.456285	0.744876	0.811772	0.0042538	0.728593	0.00389161	0.0865476	0.575396	0.173471	0.390223	0.979373	0.507263	0.371745	0.583003	0.0434471	0.840573	0.115129	0.436567	0.353231	0.931005	0.14659	0.65987	0.456808	0.922875	0.0601819	0.85638	0.0824951	0.179482	0.522164	0.146328	0.95963	0.592663	0.21922	0.592504	0.867315	0.318274	0.3718	0.111123	0.630203	0.0450254	0.557128	0.886173	0.488402
	STAT6	ddCt	-0.513392	1.73048	0.949767	1.01433	-0.180008	-1.44256	-0.282075	0.82715	0.918883	-0.4699	0.779167	-0.237675	0.0444167	0.413478	0.02755	-0.728333	0.418317	0.758842	0.650233	-0.523542	1.89008	0.0483333	-0.0195333	-0.626583	-0.0119167	-0.9395	-0.819742	1.02758	-0.400142	-0.535267	0.695742	0.631622	1.06839	-0.44175	0.2096	-0.0658333	-0.0645333	1.18966	-1.3575	-0.69	-2.16145	1.57416	1.67531	0.312192	-0.644167	-0.480833	-0.134167
	STAT6	SD	1.25634	1.85462	1.21823	1.11042	1.95845	0.623551	1.03621	1.1207	1.65949	0.54075	1.39032	1.31299	0.452224	1.32479	1.16945	0.368475	1.03151	1.49954	1.0998	1.36113	1.26284	0.329652	0.718586	1.18307	0.694446	1.37335	1.50182	1.35689	1.01792	0.785791	0.955674	0.544665	1.23033	1.14518	1.22283	0.149799	1.40608	1.22924	1.64698	2.02658	1.37225	1.41708	1.22471	0.53326	1.55663	0.192168	0.480358
	STAT6	ttest	0.29554	0.0670231	0.149664	0.144771	0.823237	0.270005	0.521374	0.255145	0.240638	0.0578142	0.343537	0.630753	0.289556	0.541453	0.956004	0.243333	0.616778	0.388802	0.373337	0.47972	0.0326078	0.932933	0.391357	0.194898	0.969197	0.102895	0.216684	0.182004	0.397753	0.507566	0.357252	0.47319	0.211258	0.355866	0.678863	0.912031	0.913323	0.136505	0.264688	0.639576	0.8965	0.0605759	0.0335799	0.252492	0.577212	0.416781	0.83631
	TCF3	ddCt	-0.190592	0.768625	0.287033	-0.406125	-0.392967	-0.528025	0.03555	-0.597317	0.703133	-0.0142667	-0.114167	-0.0620583	0.387733	0.265544	-0.1866	-0.485	0.806467	-0.270783	0.078275	-0.155342	-0.324192	-0.035	-0.218875	-0.217683	-0.24405	-0.706575	-0.240108	0.0344167	-0.352317	-0.188017	-0.474742	-0.593544	0.196908	-0.3953	-0.225158	-0.29	-0.214967	-0.01175	-0.48	-0.005	-0.80995	-0.127358	0.4633	-0.236308	-0.236667	-0.44	-0.765833
	TCF3	SD	0.308645	0.808514	0.82401	0.203667	0.399185	0.399424	0.179497	0.747433	0.530291	0.169262	0.732046	0.112019	0.552197	1.7321	0.276972	0.682314	1.874	0.129859	0.322507	1.32759	0.575413	0.573156	0.207431	0.21108	0.177143	0.355341	0.466884	0.219033	0.184662	0.198723	0.188349	0.52772	0.219061	0.202763	0.227907	0.734272	0.46949	0.103984	0.444231	0.505192	1.34736	0.282362	0.121764	0.386869	0.556723	0.897783	0.13552
	TCF3	ttest	0.291727	0.325755	0.487703	0.397674	0.522246	0.629318	0.792733	0.126225	0.309162	0.859758	0.788756	0.727504	0.0686129	0.575048	0.320025	0.270776	0.366886	0.522864	0.826907	0.842428	0.379886	0.938763	0.467471	0.187039	0.216989	0.00313375	0.31041	0.947479	0.0281266	0.771957	0.262238	0.267277	0.6212	0.0500447	0.187807	0.476177	0.42118	0.979442	0.282972	0.994656	0.933607	0.800908	0.303849	0.365342	0.568502	0.336903	0.218502
	TCFL5	ddCt	0.376925	0.483333	1.53083	0.6275	-0.604167	-0.496742	1.21135	-0.56	-1.18417	0.314217	0.8825	0.572025	-0.11915	0.281108	0.529958	0.9549	0.163517	1.73417	0.6525	-0.14905	0.265833	0.986925	0.6097	0.499933	0.876363	0.272242	0.879617	0.505	1.29055	0.971142	-0.649167	-0.335	0.778333	0.78105	0.456421	1.17656	0.274075	-0.363333	0.932108	0.40355	0.347183	1.04083	1.0775	0.523025	0.677183	1.29865	1.00977
	TCFL5	SD	1.07359	1.55716	0.439961	0.684767	2.07	2.12635	0.476859	1.4605	3.64071	0.551077	0.623217	0.873838	1.4999	1.35483	0.913966	0.454107	0.644571	0.363047	1.21834	1.29633	1.38178	0.55395	0.607169	0.937925	0.404965	0.533601	1.12435	0.223516	0.376653	0.710801	1.82442	1.61146	0.719158	0.823991	0.955766	0.618037	0.8575	1.2913	0.50717	0.278875	1.05672	0.846318	1.08035	0.610508	0.508422	0.665433	0.120735
	TCFL5	ttest	0.380947	0.612652	0.00198535	0.274346	0.637564	0.600329	0.0117784	0.559029	0.573344	0.395277	0.0087074	0.122773	0.819454	0.678849	0.165033	0.00381392	0.611832	0.000418194	0.322386	0.776836	0.707918	0.00957106	0.249602	0.187024	0.037501	0.276843	0.0803704	0.144275	0.00663617	0.0191888	0.573418	0.743953	0.206055	0.0378508	0.230312	0.0051708	0.481018	0.604355	0.00438136	0.249458	0.0309638	0.0293261	0.0874225	0.416567	0.027353	0.0091617	0.00917761
	TFPT	ddCt	0.0370417	0.852333	0.139008	-0.517008	-0.594217	-0.817592	0.463033	-0.101942	0.388767	0.351017	0.1425	-0.078275	1.01714	1.65494	0.296767	0.0783333	0.932908	0.0468417	-0.396475	-0.43725	-0.231033	0.129167	0.384933	-0.0684417	0.575792	0.148625	-0.323992	-0.109758	0.703167	0.22935	-0.305067	-0.033	0.125058	-0.151633	-0.137275	0.121667	0.893025	0.0445167	-0.335833	-0.336667	-0.989475	0.060075	0.3546	0.796225	0.0766667	0.203333	0.065
	TFPT	SD	0.33127	0.787209	0.580601	0.327306	0.499077	0.415994	0.487389	0.459318	0.374756	0.282717	0.43296	0.319264	0.584933	1.72998	0.486254	0.23615	1.62116	0.220805	0.472141	1.39233	0.437276	0.282546	0.364242	0.427533	0.450694	0.21659	0.492141	0.512113	0.342039	0.17592	0.290474	0.532927	0.462619	0.314284	0.383391	0.307794	0.626776	0.262558	0.304575	0.465602	1.12293	0.104042	0.258777	0.435861	0.41005	0.473044	0.497389
	TFPT	ttest	0.862946	0.1898	0.639717	0.140545	0.192128	0.356276	0.067125	0.638061	0.357631	0.106622	0.727439	0.62129	0.0652581	0.24273	0.222106	0.860797	0.31713	0.860486	0.143341	0.510052	0.337416	0.799071	0.25778	0.699681	0.0299894	0.370629	0.158504	0.779344	0.0101297	0.647123	0.25021	0.988244	0.744073	0.345897	0.407556	0.78316	0.0407925	0.887381	0.4423	0.62517	0.189651	0.813331	0.169066	0.0158666	0.864294	0.659192	0.92687
	TRIM28	ddCt	0.345983	0.2517	0.176483	0.0889417	0.116258	0.0936417	0.122283	0.208033	0.694883	0.29915	-0.522367	0.21705	0.0406167	0.126517	0.225567	-0.697358	0.128217	-0.0121333	0.006375	0.106825	-0.140183	-0.448133	-0.0868583	0.0686333	-0.0311583	0.25435	-0.1507	0.233775	0.230292	-0.513392	-0.133308	0.00323333	0.068675	-0.0528667	-0.123108	-0.783317	0.482392	-0.058375	-0.825458	-0.826133	0.196108	-0.340042	0.0977917	-0.0817417	-0.679775	-0.679333	-0.478642
	TRIM28	SD	0.271362	0.382243	0.419821	0.0815752	0.147315	0.173498	0.195681	0.274416	0.469007	0.227508	1.50153	0.250407	0.0238377	0.436396	0.227777	1.53885	0.29163	0.114622	0.187699	0.327771	0.288857	1.351	0.193277	0.214672	0.158517	0.156366	0.230047	0.302502	0.325888	1.19039	0.397192	0.384414	0.300086	0.204789	0.138497	1.49568	0.803443	0.189153	1.55978	0.99049	0.471779	0.120316	0.178512	0.311642	1.46445	1.48584	1.0076
	TRIM28	ttest	0.624536	0.490244	0.44254	0.754926	0.665479	0.609293	0.480064	0.382873	0.0591154	0.0626395	0.408307	0.755305	0.151367	0.717865	0.686334	0.298051	0.812626	0.962409	0.979514	0.713881	0.529828	0.482871	0.416376	0.900316	0.850049	0.670459	0.8252	0.43317	0.150092	0.262474	0.576653	0.854353	0.794851	0.93787	0.847724	0.240581	0.211846	0.836152	0.227993	0.189051	0.167936	0.335168	0.725597	0.715019	0.295411	0.316399	0.423534
	UHRF1	ddCt	0.111533	0.424167	-0.161667	-0.00916667	0.526667	0.490833	0.155075	-0.359167	0.5475	-0.229767	0.486617	0.6415	-1.04079	-0.821308	0.075375	0.066625	-0.07445	0.5025	0.343333	-0.0470167	0.553333	0.51805	0.2656	0.430275	0.453483	0.455267	-0.257625	-0.233333	-0.567483	0.654675	0.373333	-0.745	0.504167	0.510658	-0.00436667	0.318625	-0.542717	0.495	0.028475	0.0915917	0.688808	-0.63	-0.5625	-0.70885	0.190375	-0.256733	-0.1693
	UHRF1	SD	0.173481	0.741442	0.873149	0.860819	0.474911	0.628179	0.701507	0.558592	0.306091	0.540015	0.523236	0.20096	0.916688	0.315208	0.237111	0.429629	0.378699	0.80271	0.792796	0.882542	0.798962	0.43071	0.814972	0.305015	0.957926	0.353189	0.15529	0.518724	0.769895	0.810036	0.571113	0.654656	0.451691	0.282646	0.137132	0.448153	0.307289	1.01092	0.302142	0.231852	0.638146	0.949081	0.90066	0.386825	0.278404	0.351102	0.285556
	UHRF1	ttest	0.286611	0.342537	0.725357	0.985409	0.225047	0.178532	0.677456	0.376936	0.239138	0.527134	0.20913	0.000441008	0.17876	0.0442409	0.582252	0.833388	0.654076	0.233411	0.409015	0.910002	0.19233	0.14122	0.243953	0.0347887	0.260806	0.032732	0.0376161	0.58317	0.19568	0.20373	0.349664	0.103135	0.236983	0.0114295	0.964361	0.335425	0.181339	0.344871	0.903129	0.712285	0.0987428	0.186311	0.195022	0.141754	0.410531	0.351607	0.528056
	VDR	ddCt	-0.379483	0.0383333	-0.06	-0.475	-0.8325	-0.506992	-0.841475	-0.684167	-0.381667	-0.783583	-0.0227167	-0.134017	0.777708	1.2541	0.0101333	-0.305167	-0.151183	-0.0375	-0.404167	-0.60195	-0.4475	-0.1049	-0.305892	-0.147933	-0.71715	-0.506792	0.200758	-0.143333	-0.873917	-0.149675	-0.506667	-0.213333	-0.223333	-0.536442	0.2322	-0.425067	-0.524175	-0.980833	0.248708	0.0512583	-0.541158	-0.575	-0.4125	-0.457717	0.396833	-0.563117	-1.29783
	VDR	SD	0.177547	0.577309	0.298155	0.972406	1.24081	0.430184	0.826188	0.973061	0.986436	0.687838	0.291261	0.179336	0.866249	1.96167	0.340024	0.112927	0.271431	0.583828	0.696145	0.69555	0.742375	0.46236	0.833929	0.297544	0.713638	0.288265	0.445402	0.759156	0.72281	0.89852	1.02849	1.03571	0.663197	0.345489	0.327199	0.509109	0.566712	1.04446	0.236271	0.329239	1.12571	0.387475	0.375868	0.711907	0.338778	0.54432	0.484608
	VDR	ttest	0.0522207	0.00011717	0.000114682	0.000234077	0.000436349	0.000113795	0.0676748	0.000261869	0.000214428	0.103784	0.890938	0.459656	9.81761e-05	0.0235377	0.946261	0.175307	0.317379	0.000111419	0.000148065	0.231326	0.00016077	0.645667	0.519089	0.386643	0.0619848	0.0136479	0.293865	0.000152952	0.0330609	0.193955	0.000258044	0.000209842	0.00014039	0.0105078	0.151707	0.0914783	0.169901	0.000409298	0.29612	0.827379	0.000157037	0.000175539	0.000153525	0.184573	0.0462497	0.0645439	0.000435937
	YY1	ddCt	-0.36405	2.09667	1.98	1.78	-0.369167	-0.122692	-0.290667	1.53833	-0.105	5.6227	0.294867	-0.042125	-0.491258	-0.641242	-0.153933	0.0893917	-0.233842	1.84417	0.643333	-0.0083	1.14333	0.0756833	-0.260142	-0.0747917	-0.4806	-0.3226	-0.162183	0.4075	-0.539075	0.0484917	0.118333	1.355	0.604167	-0.0861917	-0.231233	-0.0418333	-0.400458	-1.55167	0.159842	-0.392233	0.674492	2.24417	0.4675	-0.726083	0.047225	-0.0325	0.0327917
	YY1	SD	0.508814	1.98176	1.13903	1.78914	2.10441	0.746489	0.357042	1.62789	4.47724	0.641402	0.0987589	0.430053	0.424754	0.365864	0.600171	0.22079	0.501376	1.74069	1.13924	0.294436	0.798206	0.235983	0.35301	0.539326	0.343491	0.516242	0.62719	2.79316	0.279762	0.186992	3.6535	2.28676	3.50314	0.481102	0.531346	0.176262	0.474706	2.23417	0.181108	0.15884	0.60579	1.44859	0.925792	0.40098	0.297574	0.220816	0.187034
	YY1	ttest	0.134608	0.0290655	0.0221244	0.042247	0.664061	0.155297	0.223285	0.0636156	0.954927	1.50991e-05	0.0299012	0.872683	0.0145481	0.0176605	0.563138	0.493393	0.305377	0.0357737	0.569869	0.960153	0.283107	0.587492	0.484971	0.742487	0.0825845	0.159305	0.524177	0.709954	0.0541253	0.326514	0.934532	0.15926	0.662874	0.689714	0.339406	0.720864	0.221039	0.362132	0.177293	0.0086234	0.0645549	0.013166	0.640113	0.0172818	0.71642	0.803887	0.757587
	ZNF217	ddCt	-0.0391833	0.734758	0.309017	-0.0681667	0.0869667	0.30685	0.490342	0.013425	0.400967	0.684242	-0.112158	0.2001	0.250167	0.457742	0.25325	-0.471917	-0.142283	0.172292	0.08405	0.442192	0.145325	-0.099375	0.373967	0.0734167	0.545725	0.0898583	0.140858	-0.463758	0.577075	-0.0193667	-0.212867	-0.216367	0.0180833	0.226683	0.676992	-0.308017	0.895975	0.5609	0.0144333	-0.283892	0.0675833	0.553583	0.244567	0.735783	0.108167	-0.356342	0.00631667
	ZNF217	SD	0.387216	0.352714	0.136337	0.265711	0.313147	0.180563	0.486155	0.11128	0.432155	0.483464	0.842276	0.384317	0.681607	0.453835	0.426457	0.841851	0.259021	0.279293	0.217045	0.123409	0.248007	0.705328	0.427731	0.186776	0.530128	0.295599	0.485023	0.245801	0.505284	0.839202	0.127201	0.0978034	0.319083	0.127727	0.184089	0.868879	0.65811	0.257042	0.905022	0.646449	0.301171	0.458159	0.306398	0.338329	0.677365	0.690094	0.527937
	ZNF217	ttest	0.941501	0.00198379	0.0482567	0.50411	0.481988	0.00995466	0.088332	0.878516	0.109557	0.0284748	0.767768	0.705255	0.273614	0.975775	0.639087	0.219875	0.751809	0.149785	0.368807	0.000383932	0.193709	0.740981	0.199375	0.865712	0.0707898	0.847386	0.810531	0.00241175	0.055961	0.482421	0.162133	0.242596	0.879183	0.604199	0.165051	0.453976	0.0239832	0.00211127	0.97072	0.318949	0.221294	0.0193809	0.0650087	0.032993	0.695786	0.258451	0.97788
	ZNF238	ddCt	0.0306583	-1.01333	-0.496667	-0.4775	-0.359167	-0.310817	-0.642675	-1.09	-0.7425	-0.599867	-0.356558	-0.365217	0.181383	-0.284317	-0.462517	-0.387283	-0.31605	0.256667	-0.363333	-0.176575	-0.4075	-0.726267	-0.590167	-0.29805	-0.300208	-0.260525	-0.501842	-0.113333	-0.0242333	-0.0814583	-0.743333	-1.16417	-0.378333	0.270333	-0.364592	0.194883	-0.208867	-0.2675	-0.447008	-0.838067	-0.451775	-0.53	-0.7275	0.125475	-0.123458	0.277	-0.76215
	ZNF238	SD	0.422446	0.743301	0.769391	0.473931	0.742011	0.259886	0.411646	1.00164	0.813727	0.367773	0.219857	0.316416	0.202146	0.907334	0.807612	0.150833	0.431632	0.542661	0.661485	0.604655	0.564941	0.351467	0.450506	0.440466	0.528833	0.236825	0.803613	0.431929	0.385425	0.384869	0.674636	0.931432	0.550289	0.472222	0.527032	0.216196	0.24369	0.777472	0.138014	0.172176	0.34418	0.79572	0.278998	0.259236	0.185433	0.225917	0.251126
	ZNF238	ttest	0.857272	0.0443215	0.226988	0.132847	0.334885	0.133182	0.00907038	0.0751272	0.107783	0.00909881	0.168463	0.0596681	0.0522205	0.574526	0.172244	0.0755762	0.140302	0.383648	0.309071	0.447392	0.222793	0.030855	0.622899	0.128519	0.186043	0.166071	0.140262	0.684904	0.900087	0.470024	0.0674409	0.0468377	0.19738	0.186969	0.102052	0.280249	0.24728	0.52581	0.0250667	0.000411317	0.457985	0.137985	0.0436042	0.618118	0.527736	0.245593	0.00833762
	BCL2	ddCt	0.634167	0.173267	-0.287858	0.000233333	0.39045	-0.0949333	0.0341083	-0.503033	0.422892	0.6747	-0.0246167	0.486533	0.0828833	-0.818217	-0.663275	0.00606667	-0.432092	-0.174283	-0.539033	0.27	-0.513775	0.097575	-0.946225	0.6996	0.3171	0.386592	0.626517	-0.93835	0.359758	0.345208	-0.327658	-0.295822	0.140958	-0.386175	0.563933	0.307317	0.722367	-0.233492	-0.0804917	-0.30725	0.250875	-1.92791	-0.0233167	0.633758	0.209	-0.2156	0.796867
	BCL2	SD	0.367266	0.609612	0.310703	0.336214	0.468389	0.709023	0.155196	0.423648	0.328988	0.130539	0.744098	0.402521	0.310709	0.622686	0.356029	0.671254	0.18006	0.405167	0.531327	0.369502	0.363142	0.47456	0.0996664	0.187872	0.152843	0.149503	0.385575	0.617264	0.173367	0.514651	0.415045	0.292985	0.427925	0.261687	0.221297	0.630297	0.791048	0.319106	0.760547	0.33385	0.855876	0.433168	0.373558	0.1596	0.53521	0.55669	0.112761
	BCL2	ttest	0.0193726	0.655342	0.33217	0.999182	0.209121	0.745672	0.857775	0.0421909	0.239419	0.00934082	0.953042	0.0567017	0.476087	0.0724448	0.00752592	0.98646	0.0138221	0.427231	0.0455388	0.245213	0.0508545	0.696041	0.702933	0.000127709	0.165601	0.00770907	0.0128747	0.011938	0.112502	0.164033	0.208681	0.626152	0.646219	0.0285182	0.00443726	0.397292	0.0847306	0.304166	0.840721	0.17868	0.725905	0.00112141	0.922676	0.0532978	0.458814	0.445733	0.00152947
	CR595360	ddCt	0.155025	-0.752283	-0.0430833	-0.4463	-0.712325	-0.859217	-0.0335833	-0.948183	-0.270058	-0.192142	-0.184525	0.0136417	-0.2581	0.817883	0.252383	-0.0779333	-0.244642	-0.732083	-1.11295	-1.12527	-0.911483	-0.00566667	0.236733	-0.199875	0.020425	-0.129692	-0.00398333	-0.334817	-0.696867	-0.6279	-0.786258	-0.751922	-1.06229	-0.10555	-0.255142	-0.143142	0.90155	-0.227058	0.0776958	-1.15954	-0.570742	0.554683	-0.507117	0.474633	-0.15905	-0.8559	-0.375108
	CR595360	SD	0.389991	0.897842	0.105645	0.326632	0.230936	0.444594	0.813436	0.219311	0.653856	0.718899	0.455244	0.443523	0.827336	0.915841	0.29964	0.485549	0.154072	0.334574	0.354583	0.298892	0.344239	0.353295	0.762586	0.123842	0.776302	0.198933	0.378816	0.373891	0.780051	0.184669	0.317167	0.318944	0.354162	0.380972	0.229114	0.470291	0.700591	0.422691	0.431424	0.242196	0.44585	0.582358	0.33658	0.624738	0.345753	0.351534	0.335237
	CR595360	ttest	0.453112	0.157061	0.580094	0.0442147	0.000687763	0.0199524	0.934862	0.000121424	0.396892	0.670819	0.4089	0.947807	0.0123826	0.318599	0.0984644	0.798787	0.084726	0.00581945	0.00214556	0.00223761	0.00189445	0.980882	0.306291	0.213175	0.959321	0.362002	0.979245	0.103822	0.119031	0.0729673	0.0040308	0.00525081	0.000880917	0.609692	0.10582	0.560288	0.0846803	0.378442	0.733618	0.00135292	0.389982	0.126259	0.0226003	0.283694	0.487207	0.00805002	0.176268
	FUS	ddCt	0.232142	0.455217	0.153633	0.0473583	-0.182017	-0.70175	-0.165158	-0.054525	0.451492	-0.268483	-0.388333	0.234717	0.527183	0.519256	0.112783	-0.375833	1.08759	0.27755	0.0251667	-0.307192	-0.147517	0.0691667	-0.312567	0.303	-0.107083	0.203025	-0.197358	0.263458	-0.412333	0.0840333	-0.239542	-0.108789	0.202483	0.15835	0.0455917	-0.229167	0.010325	-0.025225	-0.4725	-0.566667	-0.8689	-0.353883	0.321158	-0.260883	-0.561667	-0.514167	-0.910833
	FUS	SD	0.571532	0.381395	0.411524	0.116664	0.177869	0.306432	0.241542	0.258416	0.285755	0.264854	0.338936	0.479954	0.956036	1.80353	0.528219	0.187051	1.60789	0.286048	0.334779	1.13165	0.282819	0.298768	0.178629	0.508687	0.182613	0.439815	0.831842	0.226101	0.206803	0.179516	0.103889	0.316179	0.221579	0.468477	0.668513	0.177876	0.340732	0.144865	0.673308	0.874062	1.02637	0.149735	0.103808	0.195467	0.68792	0.301568	0.246837
	FUS	ttest	0.404983	0.396014	0.68528	0.895452	0.649201	0.933223	0.599896	0.877947	0.366862	0.265337	0.28653	0.362378	0.0897203	0.328518	0.657738	0.407704	0.217139	0.436722	0.941456	0.637857	0.689194	0.810314	0.681788	0.26324	0.659778	0.487446	0.536049	0.554977	0.199453	0.240575	0.528715	0.932452	0.586593	0.527209	0.861803	0.515671	0.971966	0.943882	0.412761	0.417476	0.571948	0.433038	0.397566	0.378898	0.343026	0.126968	0.0289183
	NRAS	ddCt	0.003975	-0.35	-0.0933333	-0.471667	0.235	-0.04755	0.562258	-0.6325	0.2125	0.651117	5.43626	0.0558583	-0.123433	-1.09127	0.270575	0.559825	-1.00165	0.120833	0.0966667	0.0900833	0.0175	0.473575	0.37	0.137908	0.574558	-0.470967	-0.4265	-0.353333	0.102658	0.524567	-0.448333	-0.238333	-0.02	0.195958	-0.0976833	0.414383	0.642483	-0.0666667	0.6478	0.03795	0.399758	-0.135	0.4	0.565692	0.491625	-0.347925	-0.762408
	NRAS	SD	0.283016	0.453921	0.0642334	0.538245	0.554614	0.612412	0.423484	0.668716	0.418599	0.485419	10.2904	0.353806	0.80327	1.25692	0.486597	0.0784385	0.506759	0.21835	0.565509	0.173124	0.53832	0.239144	0.570622	0.447351	0.497535	0.533943	0.475383	0.294782	0.531627	0.651783	0.297028	0.818556	0.521174	0.556156	0.520536	0.432689	0.529547	0.577241	0.216067	0.403197	0.758695	0.259636	0.410961	0.580427	0.0911389	0.556607	0.589051
	NRAS	ttest	0.980637	0.158188	0.544077	0.117641	0.383077	0.00102278	0.0887282	0.0754457	0.349546	0.0748055	0.646247	0.790758	0.0544204	0.00503713	0.312462	0.000486887	0.0170688	0.44074	0.701942	0.741473	0.946781	0.012578	0.192738	0.555958	0.0973654	0.128952	0.198235	0.0907687	0.722426	0.218175	0.0530475	0.549025	0.944405	0.448707	0.670223	0.0939326	0.0865044	0.812371	0.000272092	0.864111	0.0661485	0.283658	0.0688159	0.0833245	0.00173329	0.210949	0.0370931
	PRPF31	ddCt	-0.0813	0.213058	0.03495	-0.274958	-0.667042	-0.57545	0.0576667	-0.048125	0.502717	-0.115075	0.115	-0.11235	0.596092	0.549522	-0.0404083	-0.545833	0.80625	0.0430417	-0.0630417	0.016775	-0.148233	0.179167	0.026975	-0.0316583	0.0446167	0.025875	-0.103192	0.333542	0.0773667	-0.158675	-0.310767	-0.0116111	0.272883	-0.176825	-0.222467	0.219167	-0.159967	-0.188583	-0.0883333	-0.0775	-0.6322	-0.03655	0.383275	-0.147275	-0.104167	0.00166667	-0.39
	PRPF31	SD	0.327464	0.321938	0.394438	0.191725	0.0757257	0.291572	0.164603	0.545219	0.189345	0.172578	0.211546	0.342948	0.708404	1.10305	0.26373	0.28307	1.60859	0.396874	0.421721	0.968497	0.541268	0.407253	0.1388	0.234444	0.279984	0.294035	0.266705	0.233811	0.204816	0.259716	0.278637	0.616064	0.303649	0.191081	0.273727	0.122516	0.328862	0.343635	0.180544	0.402992	0.958062	0.328125	0.205629	0.217994	0.268333	0.320619	0.408638
	PRPF31	ttest	0.639929	0.618173	0.897423	0.369298	0.113243	0.430206	0.553865	0.85831	0.206278	0.318354	0.617661	0.527983	0.114019	0.344309	0.788336	0.0441786	0.34849	0.87567	0.818124	0.975715	0.621504	0.510457	0.35669	0.77886	0.80404	0.836858	0.397521	0.376994	0.528766	0.656556	0.292731	0.928841	0.394363	0.07693	0.11063	0.27179	0.378633	0.506987	0.494124	0.745772	0.422336	0.912108	0.228328	0.320385	0.560969	0.994225	0.244406
	THP-1 cells were transfected with an individual siRNA species against each of the TRF genes. The total RNA was extracted 48 h after the transfection and used for qRT-PCR.
	The changes in expression levels (perturbations) were evaluated by ΔΔCT calculated according to the method described by Livak et al. (Livak, K.J. and Schmittgen, T.D. Methods, 25, 402-408 (2001).
[truncated: 44 more columns]
