# Supplementary material for: Regulatory interdependence of myeloid transcription factors revealed by Matrix RNAi analysis
Source: Genome Biol. 2009 Nov 2;10(11):R121. doi: 10.1186/gb-2009-10-11-r121 (PMC2810662; doi:10.1186/gb-2009-10-11-r121)
Supplement: Additional data file 5 — The 927 edges and 83 autoregulatory edges that showed a low SD (mean > 2 SD) and a low P-value (P < 0.05) in Student's-t-test were selected as significant edge candidates. The remaining 6,958 edges were removed from the qRT-PCR data. [file gb-2009-10-11-r121-S5.XLS]

## Sheet: supplemental table 2b
Additional data file 5. Selected Matrix RNAi DATA
		BCL6	BRCA1	CBFB	CEBPB	CEBPD	CEBPG	DDIT3	E2F1	E2F2	EGR2	ELK1	ETS1	ETS2	EWSR1	FLI1	FOS	FOSB	FOXD1	FOXJ3	GATA2	GFI1	HNF4G	HOXA10	HOXA13	IRF7	IRF8	JUN	KLF10	KLF13	LMO2	MAFB	MAX	MAZ	MCM2	MCM7	MLLT3	MXI1	MYB	MYBL2	MYEF2	NFATC1	NFATC2	NFE2L1	NFKB1	NFYA	NFYC	NOTCH1	PCGF4
BCL6	ddCt	-2.59274										-1.4565					-1.50548	-1.27458	-1.18472	-0.573842			-1.04106	-0.828767	-1.11129				-0.557992	-0.712944	-0.615842	-0.834275		-1.25298					1.26096		-1.1577	-1.69844	-1.87018	-1.43896			-1.63923	-0.533817	-0.87595
BCL6	SD	0.406488										0.471862					0.450897	0.0376418	0.335688	0.186531			0.30844	0.153935	0.243174				0.110389	0.283286	0.288142	0.267977		0.504468					0.36079		0.281447	0.220846	0.287802	0.0680733			0.214592	0.165244	0.34415
BCL6	ttest	0.000138198										0.0066913					0.00336636	0.000256686	0.000498763	0.0179283			0.00954002	0.00273788	0.000941354				0.0285266	0.0109566	0.0160537	0.00320784		0.0131359					0.00837434		0.00417895	0.000374308	0.000372018	0.000165239			0.000207367	0.00568385	0.00596811
BRCA1	ddCt		-2.73417	-0.651667	-0.4775																						-0.733333				-0.594167					-0.544167			-1.21167		0.250567		-0.648225	0.557642		-0.20285	-0.223233
BRCA1	SD		0.225049	0.072852	0.18482																						0.267277				0.218333					0.180583			0.294197		0.0305228		0.178579	0.222348		0.0768477	0.0589279
BRCA1	ttest		1.94571e-06	0.000123389	0.00449565																						0.00264923				0.00880956					0.000531606			4.23159e-05		0.0159827		0.00520623	0.00219208		0.0154719	0.0471906
CBFB	ddCt			-3.65583					-1.25083																													-1.33722
CBFB	SD			0.687305					0.496255																													0.56324
CBFB	ttest			1.82114e-05					0.00505713																													0.00665097
CEBPA	ddCt		-1.3775	-1.02833																																				-1.00917
CEBPA	SD		0.453761	0.502413																																				0.31394
CEBPA	ttest		0.0152375	0.0217436																																				0.0137779
CEBPB	ddCt			-0.535	-4.49583																	-0.795
CEBPB	SD			0.257747	0.394559																	0.374853
CEBPB	ttest			0.0283673	8.85587e-07																	0.0139429
CEBPD	ddCt					-1.7225																																							0.676733				0.583367
CEBPD	SD					0.659519																																							0.11003				0.170717
CEBPD	ttest					0.00264553																																							0.000100616				0.00110763
CEBPG	ddCt		-0.846667				-1.67352					0.625808																						0.608317
CEBPG	SD		0.371912				0.0867802					0.21165																						0.101767
CEBPG	ttest		0.00234295				5.4359e-07					0.014588																						0.0118301
CTCF	ddCt
CTCF	SD
CTCF	ttest
DDIT3	ddCt							-1.78655		1.16833			1.14989			1.06615		0.790483	0.7325					0.939658								1.19318							1.02917	0.720833				1.86928				1.29657
DDIT3	SD							0.73198		0.332493			0.311422			0.368012		0.260201	0.136392					0.312213								0.475533							0.427892	0.295301				0.426274				0.422334
DDIT3	ttest							0.000523026		0.0044782			0.000907707			0.000449228		0.000424857	0.0164288					0.000590499								0.00132366							0.00339268	0.0169188				0.000310336				0.000215855
E2F1	ddCt				-0.9125				-2.5925																0.74355										-0.765596
E2F1	SD				0.269669				0.150367																0.338123										0.245032
E2F1	ttest				0.0376606				0.000111724																0.00200024										0.0156416
E2F2	ddCt			-1.12083					-0.941667	-2.72	-0.917892									-0.9075															-0.992425												-0.727075
E2F2	SD			0.406807					0.385952	0.691873	0.39776									0.313645															0.40328												0.0757728
E2F2	ttest			0.0120983					0.0223661	0.000260976	0.00551358									0.0329303															0.00418659												0.000290044
EGR1	ddCt	0.830917										-0.711183				1.00772							-1.24997				-0.624167			1.3825				-1.73177					1.01167		0.895167		-1.07507	1.82302
EGR1	SD	0.329634										0.31835				0.246138							0.438373				0.232465			0.387369				0.478777					0.294008		0.375481		0.473883	0.389161
EGR1	ttest	0.00975745										0.0251878				0.0054649							0.00158211				0.0329627			0.000109084				0.00036931					0.000139931		0.00882918		0.00426684	0.000839682
EGR2	ddCt	-1.38494						-2.4641			-5.22077		-1.84891				-1.87238	-1.3038						-1.17868	-1.65163														6.65917				-2.41277		-2.47732	-2.36791			-3.45856
EGR2	SD	0.428784						0.752123			0.986186		0.306224				0.843122	0.398842						0.438131	0.200777														1.72271				0.97938		0.195966	0.118264			0.381702
EGR2	ttest	0.0403492						0.00471716			0.000273918		0.011512				0.00796592	0.0348325						0.0482162	0.0353764														0.000531933				0.00108445		1.02354e-06	7.22026e-05			6.48335e-06
ELK1	ddCt										-0.847808	-2.38333
ELK	SD										0.350195	0.539911
ELK	ttest										0.00182977	0.00168078
ETS1	ddCt							-1.10739					-2.81088			0.576333		-0.620317						-1.16097					-1.01553			-0.872842	-0.720508	-1.04712			-0.680458		1.25506		-0.888567	-1.81282	-2.5753	0.379725	-0.61525		-1.56738
ETS1	SD							0.47517					0.438735			0.19424		0.292681						0.164027					0.439412			0.308699	0.1884	0.44245			0.117659		0.477832		0.0550548	0.23989	0.175673	0.168756	0.243443		0.249065
ETS1	ttest							0.00289059					8.57294e-05			0.00815632		0.03829						0.000664131					0.0108981			0.0106085	0.0081671	0.0128797			0.00486663		0.00351425		0.000543504	7.45054e-05	8.06344e-06	0.030896	0.0182351		0.000200996
ETS2	ddCt			0.89385										-1.79694																													-0.5863
ETS2	SD			0.414819										0.281646																													0.249067
ETS2	ttest			0.00917067										0.000826569																													0.0379246
EWSR1	ddCt														-1.63781					0.386967										0.391067										0.496033				0.608792
EWSR1	SD														0.480442					0.111744										0.122131										0.0746633				0.206169
EWSR1	ttest														0.00157894					0.000478401										0.00276403										0.000199699				0.00476691
FLI1	ddCt															-3.6752												-0.827658															0.7919
FLI1	SD															0.259213												0.151132															0.284753
FLI1	ttest															9.19085e-05												0.00620706															0.0192891
FOS	ddCt	-1.08717				-0.887908			-0.908058								-3.02167					0.770967	-1.68667				-1.32243		-0.862983					-1.29583					2.54298	0.68105		-1.56833					-1.67333
FOS	SD	0.538585				0.408681			0.411547								0.978273					0.371393	0.571224				0.411593		0.247138					0.615337					0.255211	0.322092		0.622757					0.739284
FOS	ttest	0.0054899				0.00159726			0.00210595								0.00184384					0.00388518	0.0152422				0.00621298		0.000496929					0.0474201					7.19764e-06	0.00453112		0.00914748					0.0122638
FOSB	ddCt																	-6.04282	1.70532		1.14858		-1.12785																		-1.47876
FOSB	SD																	1.52572	0.505275		0.339472		0.522167																		0.526345
FOSB	ttest																	0.000356264	0.000519441		0.00761308		0.0230116																		0.0429866
FOXD1	ddCt										-0.940625		-0.485058				-0.744258		-2.4575						-0.86215			-1.20944					-0.788267		-1.14004		-1.63007											-0.884492
FOXD1	SD										0.330769		0.220462				0.272633		0.78188						0.373078			0.571976					0.0452444		0.279895		0.690771											0.353175
FOXD1	ttest										0.0117319		0.011709				0.0151421		0.0134076						0.00407585			0.0228269					0.00379023		0.00531534		0.00211712											0.00132486
FOXJ3	ddCt				-0.51														-0.713333	-2.19917		-0.498333					-0.729167			-0.6275							-0.208158
FOXJ3	SD				0.243097														0.173994	0.233292		0.180339					0.358478			0.298594							0.0940475
FOXJ3	ttest				0.0300611														0.00448981	5.72468e-05		0.0257059					0.00241423			0.0124099							0.0404753
GATA2	ddCt	0.660342														1.37587					-2.37241																					-0.508467	-0.863308	2.43357
GATA2	SD	0.296624														0.124429					0.160893																					0.160086	0.361023	0.108821
GATA2	ttest	0.0159733														0.000227873					1.70057e-05																					0.00285657	0.00775163	7.13712e-06
GFI1	ddCt																					-2.0325															-0.80435
GFI1	SD																					0.696735															0.149905
GFI1	ttest																					0.00187486															0.0109843
HNF4G	ddCt																						-3.61083
HNF4G	SD																						1.12227
HNF4G	ttest																						0.000696888
HOXA9	ddCt				-0.771175																	-0.703533							-1.18982	-0.801611	-0.832883					-0.666983	-1.01022						-0.628725				-1.24342
HOXA9	SD				0.291247																	0.347604							0.291128	0.307795	0.405768					0.17579	0.22464						0.247946				0.311958
HOXA9	ttest				0.0100488																	0.0114536							0.00124437	0.0328656	0.032902					0.042927	3.54533e-05						0.00345204				0.000160519
HOXA10	ddCt																							-2.4212												-0.657267	-1.29303						-1.14881	0.642658		-0.933492
HOXA10	SD																							0.151901												0.155759	0.411643						0.310108	0.246784		0.288189
HOXA10	ttest																							6.47701e-06												0.00628086	0.00204369						0.00581441	0.0199999		0.00363899
HOXA11	ddCt																						-0.53615														-1.62181						-0.645492	0.432425
HOXA11	SD																						0.15404														0.157009						0.0868628	0.114318
HOXA11	ttest																						0.0293281														0.000152246						0.00382846	0.0440043
HOXA13	ddCt																								-1.80278												-1.48736						-0.854692
HOXA13	SD																								0.293095												0.278875						0.201998
HOXA13	ttest																								0.000226645												0.000293031						0.00776733
ID1	ddCt	-1.18548																					-1.28202	-0.897367							-2.00811	-1.07546		-2.21627									-1.75718				-1.66228
ID1	SD	0.517369																					0.14574	0.339944							1.00357	0.344539		0.366504									0.441065				0.408717
ID1	ttest	0.00233486																					0.00249177	0.00645668							0.00474745	0.00332992		0.000769984									0.00346745				0.00210277
IRF7	ddCt																									-2.59418	-2.83582	-3.62014									-1.12941				1.40254	-1.84225					-2.30584
IRF7	SD																									0.977846	1.00748	0.27257									0.529702				0.46546	0.670324					0.944863
IRF7	ttest																									0.0185103	0.00387488	1.62706e-05									0.0197677				0.00807259	0.00292418					0.00374342
IRF8	ddCt											-3.00271	-1.75413				-1.67191										-3.76417	-3.35348						-1.43648	-1.1629		-1.75965				1.58954	-1.68578				-3.27348	-2.30152
IRF8	SD											0.828293	0.267202				0.791232										1.67475	0.36533						0.71084	0.540967		0.36913				0.351222	0.773986				0.797852	0.712784
IRF8	ttest											0.000512346	0.0438935				0.01181										0.00613874	1.52051e-06						0.010572	0.00724162		0.0279818				0.0213785	0.0106642				0.0310075	0.00125584
IRX3	ddCt																																				-1.33179		-1.15417				-1.28222
IRX3	SD																																				0.255674		0.57391				0.356628
IRX3	ttest																																				0.00763096		0.0440716				0.00142382
JUN	ddCt													-1.25492	1.46618													-2.19581						-1.501					2.97413
JUN	SD													0.561743	0.57002													0.366037						0.710721					0.385463
JUN	ttest													0.00106142	0.00163045													0.00157028						0.0217					3.21602e-06
KLF4	ddCt	-1.34443			-1.11644	-0.885642		-1.03722			-1.05147		-0.665983						-1.29243	-1.56635		0.752992		-0.72495	-0.861675		-1.18357	-1.46091	-1.23753	-1.33528	-0.9597	-1.7421								-0.619075							-1.515
KLF4	SD	0.249456			0.478416	0.312855		0.232366			0.321105		0.0941438						0.239025	0.198044		0.199004		0.12006	0.298513		0.496364	0.325787	0.455406	0.31126	0.420162	0.21297								0.249772							0.55995
KLF4	ttest	0.000110703			0.0170908	0.0279558		0.00928168			0.00201021		0.0189502						0.00231007	7.96881e-05		0.00224816		0.0106632	0.0297003		0.00930491	0.000298681	0.00825133	0.0055116	0.0250876	0.000191249								0.0417809							0.00662097
KLF10	ddCt				-0.826667																						-0.515833		-3.56083																	-1.05169	-1.17103
KLF10	SD				0.391635																						0.250383		0.813727																	0.160687	0.490056
KLF10	ttest				5.44746e-06																						1.84225e-05		1.41207e-05																	0.0172802	0.0198837
KLF13	ddCt	-0.88205									-1.10087						-0.528975			-1.4525										-2.12083			0.81035
KLF13	SD	0.355462									0.454795						0.249586			0.65329										0.501895			0.308622
KLF13	ttest	0.00351889									0.0447973						0.0216024			0.00372502										0.000590102			0.00193683
LMO2	ddCt			-1.09												-1.25059				-0.970833								-0.8776	-0.803333		-3.105									-0.884167
LMO2	SD			0.499489												0.320843				0.317261								0.331829	0.140607		0.28657									0.360651
LMO2	ttest			0.024789												0.000111985				0.00987806								0.00121661	0.0401984		0.00020118									0.0233033
MAFB	ddCt										-1.21202	-1.40342	-0.926317				-2.18257	-1.24731					-1.36848	-1.19174	-1.26562			-2.03591				-1.90851		-2.30516			1.02279		5.39543			-1.1228	-1.87561				-2.27138
MAFB	SD										0.46785	0.552624	0.304472				0.461041	0.214839					0.342281	0.232932	0.377628			0.455483				0.287752		0.611226			0.314901		0.356939			0.367486	0.192239				0.214456
MAFB	ttest										0.0048165	0.0141353	0.00202326				0.00350086	0.000495529					0.00668566	0.000449652	0.000760618			0.000234816				1.80225e-05		0.00321562			0.0256487		1.29018e-05			0.0371611	0.00101915				0.000987314
MAX	ddCt							-0.342692																									-4.11287
MAX	SD							0.111522																									0.298327
MAX	ttest							0.0396101																									2.16441e-06
MAZ	ddCt																																	-3.2775
MAZ	SD																																	0.205487
MAZ	ttest																																	4.70034e-05
MCM2	ddCt																																	0.772433	-2.9826							0.559008
MCM2	SD																																	0.15773	0.511274							0.0953814
MCM2	ttest																																	0.00953875	1.97445e-05							0.0274187
MCM7	ddCt		-1.115																															0.646542		-3.65167			-1.1775						0.36495
MCM7	SD		0.294549																															0.292883		0.803098			0.540866						0.143128
MCM7	ttest		0.000760872																															0.0213357		4.31189e-05			0.000932992						0.0244014
MLLT3	ddCt	-0.482283																		-0.695125																	-2.74667						-0.644167
MLLT3	SD	0.060681																		0.302917																	0.50193						0.213305
MLLT3	ttest	2.05257e-06																		0.0485973																	0.000137607						0.0419202
MXI1	ddCt																	-1.20422																			-0.975825	-3.49981										-0.817575
MXI1	SD																	0.493091																			0.28962	1.02082										0.307216
MXI1	ttest																	0.00324262																			0.000670003	0.0159963										0.00887203
MYB	ddCt																0.35355																	0.479142	0.361117				-1.95333		0.3839		0.460658				0.430067
MYB	SD																0.078531																	0.105642	0.134483				0.626259		0.131048		0.100163				0.030163
MYB	ttest																0.00231964																	0.000227836	0.00755684				0.000253042		0.00236206		0.000435703				0.00101634
MYBL2	ddCt			-1.76667																																				-3.95417		-0.773667
MYBL2	SD			0.761008																																				0.604767		0.255328
MYBL2	ttest			0.00186988																																				3.48881e-05		0.0360763
MYC	ddCt								-0.803708																											-0.624617			-1.29626
MYC	SD								0.267185																											0.247796			0.442701
MYC	ttest								0.00474573																											0.015064			0.00036423
MYEF2	ddCt					-1.00382																																			-1.835		-1.22167	1.34808		-1.51166
MYEF2	SD					0.310105																																			0.540154		0.457453	0.432009		0.635654
MYEF2	ttest					0.0409191																																			0.000959739		0.0172258	0.00033137		0.0175096
NFATC1	ddCt										-0.6304																															-2.66167				-1.12167
NFATC1	SD										0.0722561																															0.863544				0.416924
NFATC1	ttest										5.04436e-05																															0.000361213				0.0247455
NFATC2	ddCt	-1.40858		-1.32569		-1.68042		-0.787083			-1.16184	-1.70167				-1.59159			-1.5568	-2.24223				-1.09362	-1.71843			-1.37692		-2.15236	-1.26092	-1.32551	-0.64395										-2.75833				-0.968333
NFATC2	SD	0.431123		0.269738		0.7798		0.224271			0.328904	0.351341				0.637575			0.534413	0.435783				0.202813	0.260129			0.253178		0.35389	0.591916	0.31642	0.317131										0.378628				0.315964
NFATC2	ttest	0.000377452		0.0211191		0.0146893		0.00306081			0.000497064	0.000863504				0.000683524			0.00947285	0.0013994				0.000450241	0.000149119			0.000458789		0.00766764	0.0199052	9.29874e-05	0.00360844										0.000203622				0.0103829
NFE2LI	ddCt																																											-2.79626
NFE2LI	SD																																											0.230142
NFE2LI	ttest																																											0.000234671
NFKB1	ddCt								-0.62																		-0.740833			-0.7925															-2.64598
NFKB1	SD								0.289636																		0.202948			0.161896															1.25473
NFKB1	ttest								0.0456875																		0.0374209			0.0369793															0.00492964
NFYA	ddCt																0.813958																								0.573758					-1.67209
NFYA	SD																0.16681																								0.260768					0.698688
NFYA	ttest																0.0193628																								0.0421763					0.009574
NFYC	ddCt																-0.789167																														-2.79167	-0.394417
NFYC	SD																0.175718																														0.154284	0.164174
NFYC	ttest																0.0419388																														1.04028e-05	0.0109628
NOTCH1	ddCt																		1.43935	0.739633		1.23055														1.21403			2.16092	1.11527				0.776392				-2.20472
NOTCH1	SD																		0.215826	0.249064		0.530462														0.372613			0.492672	0.320688				0.0741865				0.317466
NOTCH1	ttest																		0.00157648	0.0213506		0.00414013														0.0244981			0.0019155	0.0047187				0.0386312				0.000746871
PCGF4	ddCt										-4.24458																							0.653858			-0.972617					0.447433						-0.648817	-3.32985
BMI1	SD										0.674174																							0.187463			0.446896					0.143115						0.261517	1.20771
BMI1	ttest										9.42989e-06																							0.00102914			0.00163007					0.0271068						0.00829463	0.00156792
PPARA	ddCt																																											0.995133
PPARA	SD																																											0.457532
PPARA	ttest																																											0.00163995
PPARD	ddCt										-1.03852	-1.005					-1.2475						-1.13167																0.923942							-1.36722
PPARB	SD										0.27964	0.501394					0.15723						0.131783																0.374545							0.358982
PPARB	ttest										0.000273808	0.01366					0.0190127						0.0258344																0.0190048							0.00131277
PPARG	ddCt			-1.07591	-1.07111	-1.81033		-0.645642	-0.906258	-1.86352	-0.6016	-1.05333				-1.14513			-1.00327	-1.48971				-1.62446	-1.13652			-2.21759	-1.48299	-2.00214	-0.742633	-1.35014	-1.53413						1.94483	-0.930283	-1.13833			-1.44085		-0.821992	-0.885
PPARG	SD			0.355049	0.491477	0.333918		0.134859	0.263118	0.41986	0.269806	0.391947				0.271832			0.13471	0.268332				0.192601	0.349838			0.37314	0.334279	0.399072	0.0812923	0.200686	0.160453						0.561394	0.0687255	0.384712			0.256013		0.165813	0.368927
PPARG	ttest			0.00372165	0.0124102	0.0025412		0.0295455	0.00931275	0.00662571	0.0126511	0.0114453				0.000202751			0.0155133	0.000867699				4.89759e-05	0.00136932			0.000995465	0.00211807	0.000988276	0.0494694	8.98097e-05	3.18561e-05						0.00125947	0.0229697	0.00502586			0.000141848		0.00663177	0.00939761
PRDM1	ddCt				-1.21268	-2.04627		-1.14453			-1.69822	-1.79833					-0.778333		-1.95609	-1.33382			-1.19333	-1.35342	-1.65463			-1.16893	-1.27937	-1.56964					-0.77395				1.71653								-1.74	-0.959992
PRDMI	SD				0.501079	0.357205		0.183826			0.226639	0.720337					0.253706		0.231242	0.549303			0.39307	0.426407	0.717608			0.262143	0.203646	0.601139					0.151591				0.651858								0.255647	0.310909
PRDMI	ttest				0.00792237	0.00171387		0.0055076			0.000135893	0.00118484					0.0440954		0.00210358	0.0050361			0.00513286	0.000496996	0.000752103			0.00331364	0.0131272	0.0144406					0.028677				0.0101967								0.00182677	0.00225648
PTTG1	ddCt																				-0.5944																							0.751167
PTTG1	SD																				0.261241																							0.097841
PTTG1	ttest																				0.00430148																							4.07523e-06
RARA	ddCt					-1.61654		-0.507092			-0.970075								-0.846208	-0.865625								-0.5026	-0.958708										0.879033			-0.699167					-1.015
RARA	SD					0.432765		0.119851			0.171071								0.248035	0.369955								0.131183	0.18263										0.0954967			0.228187					0.145258
RARA	ttest					0.0109211		0.0059059			4.56804e-05								0.020704	0.00937952								0.00418739	0.0108301										0.0340689			0.0267977					0.0128713
RARG	ddCt			-1.5558	-0.9587	-1.63181		-1.58758			-2.35058	-1.68667	-1.19662				-1.11417		-1.37672	-1.95356			-1.21083		-1.67377		-0.961292		-1.2836					-1.46167			-1.35417		2.35833		-0.986667						-1.3
RARG	SD			0.652382	0.391098	0.589373		0.341348			0.516455	0.730626	0.459312				0.323206		0.162402	0.386739			0.363913		0.673759		0.453426		0.526535					0.493007			0.237913		0.423029		0.485432						0.0542286
RARG	ttest			0.00753006	0.0196416	0.00923595		0.000749061			7.68528e-05	0.00341628	0.00120102				0.028631		0.00387716	0.00142637			0.0273183		0.000710944		0.0275158		0.0033359					0.0144589			0.0291795		0.00029668		0.0304968						0.0314179
RELA	ddCt																													1.93324
RELA	SD																													0.66711
RELA	ttest																													0.0307165
RREB1	ddCt					-0.634167			-0.687867			-0.651667														-0.547492											-0.760833									-0.702675
RREBI	SD					0.139937			0.323878			0.120631														0.233106											0.359438									0.334262
RREBI	ttest					0.036011			0.00958466			0.0190395														0.00119616											0.00974894									0.0207209
RUNX1	ddCt			-0.595833					-0.890833										-0.635833	-0.809167										-0.641667					-0.520767					-0.709167
RUNX1	SD			0.219298					0.196758										0.201612	0.261851										0.168226					0.198722					0.167075
RUNX1	ttest			0.0165609					0.00458274										0.0164041	0.00361276										0.0282589					0.00227045					0.0233103
RXRA	ddCt										-0.838775								0.686742																					0.640575
RXRA	SD										0.262721								0.317445																					0.237074
RXRA	ttest										0.00467047								0.030068																					0.004307
RXRB	ddCt
RXRB	SD
RXRB	ttest
SMAD3	ddCt																				0.6701																						1.27064
SMAD3	SD																				0.287222																						0.24231
SMAD3	ttest																				0.0279457																						0.00564866
SMAD4	ddCt				-0.413333																								-0.251667																		-0.381108
SMAD4	SD				0.0845029																								0.124737																		0.164721
SMAD4	ttest				0.000374275																								0.000302603																		0.00740238
SNAI1	ddCt										-1.36747																	-1.33483
SNAI1	SD										0.275706																	0.529464
SNAI1	ttest										0.00507687																	0.00432595
SNAI3	ddCt	-1.11537						-1.38657	-0.954667		-1.12295									-0.724033				-1.04637	-1.10846			-1.2423				-1.23793							2.48519				-1.01713				-1.95172
SNAI3	SD	0.492104						0.315169	0.450776		0.525901									0.330895				0.470986	0.532707			0.207542				0.27857							0.223689				0.300874				0.287739
SNAI3	ttest	0.00513293						0.00035717	0.00378496		0.00576275									0.00912725				0.00952789	0.00433493			0.00186869				0.00123205							1.01134e-05				0.00252576				0.000357553
SOX5	ddCt						-0.593642																										0.677967													-1.10213
SOX5	SD						0.292219																										0.336844													0.299032
SOX5	ttest						0.00212752																										0.0401105													0.00232805
SP1	ddCt	-0.423067											-0.3016			-0.297758								-0.4958	-0.44765	-0.33225											-0.421492				0.194858			0.2947
SP1	SD	0.183723											0.144776			0.0402227								0.211126	0.209603	0.12303											0.139877				0.0626466			0.0852846
SP1	ttest	0.0118819											0.0315726			0.00875721								0.0163454	0.0206694	0.00332197											0.0217527				0.0378057			0.0273131
SP3	ddCt																																											0.8331
SP3	SD																																											0.378858
SP3	ttest																																											0.000966288
SPI1	ddCt				-0.695833		0.456383		-0.525				0.325017							-0.591667				0.499333																			0.6062				-0.633867
PU.1	SD				0.232289		0.157864		0.19246				0.153289							0.29248				0.247821																			0.0399603				0.130723
PU.1	ttest				0.0209859		0.0315181		0.0255232				0.00221937							0.0199648				0.00241129																			0.00536335				0.00221565
SPIB	ddCt		0.998483								-1.07377					1.37965						1.06259			-1.42426						2.2063									2.71946
SPIB	SD		0.173268								0.360686					0.655018						0.321542			0.368435						0.321704									0.869337
SPIB	ttest		0.0471164								0.00110102					0.00151588						0.034988			0.00130321						0.0011488									0.000329683
SREBF1	ddCt																	0.4188						0.51425				-1.36268				0.539308											-0.833508
SREBF1	SD																	0.164938						0.144349				0.577507				0.157605											0.184336
SREBF1	ttest																	0.00822732						0.00409401				0.00114302				0.0031751											0.0257819
STAT1	ddCt											-0.847508									-0.928183							-1.59161									-0.829217				0.75915	-0.806725					-0.895825		-0.814775
STAT1	SD											0.402404									0.23944							0.34707									0.411602				0.0561985	0.397895					0.409183		0.285609
STAT1	ttest											0.012442									0.0150211							0.000374411									0.0184997				0.0163362	0.0178844					0.00865268		0.0108487
STAT3	ddCt								-1.07159		-0.497708
STAT3	SD								0.418252		0.202978
STAT3	ttest								0.0042538		0.00389161
STAT6	ddCt
STAT6	SD
STAT6	ttest
TCF3	ddCt																																											-0.413808
TCF3	SD																																											0.18526
TCF3	ttest																																											0.0408234
TCFL5	ddCt			1.53083				1.21135									0.9549		1.73417									1.29055															1.00977				0.763608
TCFL5	SD			0.439961				0.476859									0.454107		0.363047									0.376653															0.120735				0.286569
TCFL5	ttest			0.00198535				0.0117784									0.00381392		0.000418194									0.00663617															0.00917761				0.0111916
TFPT	ddCt																											0.703167																0.649742
TFPT	SD																											0.342039																0.215163
TFPT	ttest																											0.0101297																0.0072254
TRIM28	ddCt
TRIM28	SD
TRIM28	ttest
UHRF1	ddCt												0.6415		-0.821308
UHRF1	SD												0.20096		0.315208
UHRF1	ttest												0.000441008		0.0442409
VDR	ddCt																																										-1.29783
VDR	SD																																										0.484608
VDR	ttest																																										0.000435937
YY1	ddCt										5.6227	0.294867																									-0.392233
YY1	SD										0.641402	0.0987589																									0.15884
YY1	ttest										1.50991e-05	0.0299012																									0.0086234
ZNF217	ddCt		0.734758	0.309017																	0.442192															0.5609									0.378108				0.474517
ZNF217	SD		0.352714	0.136337																	0.123409															0.257042									0.138798				0.234597
ZNF217	ttest		0.00198379	0.0482567																	0.000383932															0.00211127									0.00208714				0.0206247
ZNF238	ddCt																						-0.726267														-0.838067			-0.7275			-0.76215				-0.679683
ZNF238	SD																						0.351467														0.172176			0.278998			0.251126				0.194315
ZNF238	ttest																						0.030855														0.000411317			0.0436042			0.00833762				0.0091477
BCL2	ddCt										0.6747							-0.432092						0.6996	0.386592								0.563933						-1.92791				0.796867	-0.807442				0.453125
BCL2	SD										0.130539							0.18006						0.187872	0.149503								0.221297						0.433168				0.112761	0.294991				0.0652927
BCL2	ttest										0.00934082							0.0138221						0.000127709	0.00770907								0.00443726						0.00112141				0.00152947	0.000741804				0.00328395
CR595360	ddCt					-0.712325			-0.948183										-0.732083	-1.11295	-1.12527	-0.911483							-0.786258	-0.751922	-1.06229						-1.15954					-0.8559			-0.688317	-1.23214	-1.19823		-0.645758
CR595360	SD					0.230936			0.219311										0.334574	0.354583	0.298892	0.344239							0.317167	0.318944	0.354162						0.242196					0.351534			0.250171	0.455706	0.404625		0.227254
CR595360	ttest					0.000687763			0.000121424										0.00581945	0.00214556	0.00223761	0.00189445							0.0040308	0.00525081	0.000880917						0.00135292					0.00805002			0.0220541	0.0487496	0.00284952		0.0164349
FUS	ddCt																																										-0.910833
FUS	SD																																										0.246837
FUS	ttest																																										0.0289183
NRAS	ddCt																0.559825																								0.491625						0.576417
NRAS	SD																0.0784385																								0.0911389						0.231364
NRAS	ttest																0.000486887																								0.00173329						0.0018341
PRPF31	ddCt																																											0.455775
PRPF31	SD																																											0.163907
PRPF31	ttest																																											0.00151668
[truncated: 36 more columns]
