# Supplementary material for: Regulatory interdependence of myeloid transcription factors revealed by Matrix RNAi analysis
Source: Genome Biol. 2009 Nov 2;10(11):R121. doi: 10.1186/gb-2009-10-11-r121 (PMC2810662; doi:10.1186/gb-2009-10-11-r121)
Supplement: Additional data file 6 — THP-1 cells (1 × 106 cells) were transfected with an individual siRNA species against each of the TF genes. The total RNA was extracted 48 h after the transfection and used for qRT-PCR. The changes in expression levels (perturbations) were evaluated by CT calculated according to the method described by Livak et al. [37]. Quadruplicated experiments were carried out to obtain the average CT, SD and P-value. Only the edges that gave a low SD (mean of ΔΔCT > 2 SD) and P-value (< 0.05) were selected as significant regulatory TF-TF gene edges for preparing this table. 'Input gene' and 'target gene' indicates genes knocked down by a specific siRNA and genes perturbed significantly after siRNA transfection, respectively. 'Activate' and 'suppress' indicate that knockdown of one TF led to a significant decrease in the expression of another and to a significant increase in the expression of another, respectively. The actual data for RNAi perturbation are in Additional data file 4 (for all of the edges tested) and Additional data file 5 (for only significant edges). [file gb-2009-10-11-r121-S6.XLSX]

## Sheet: Sheet1
BCL6	activate	SP1	EGR2	KLF13	ID1	SNAI3	FOS	KLF4	NFATC2	MLLT3
CBFB	activate	MYBL2	RUNX1	CEBPA	LMO2	CEBPB	BRCA1	E2F2	NFATC2	PPARG	RARG
CBFB	suppress	TCFL5	ETS2	ZNF217
CEBPB	activate	FOXJ3	SPI1	BRCA1	E2F1	KLF10	SMAD4	HOXA9	KLF4	PRDM1	PPARG	RARG
CEBPD	activate	FOS	KLF4	NFATC2	PRDM1	RREB1	PPARG	RARA	RARG	MYEF2
CEBPG	activate	SOX5
CR595360	activate	BCL6	ETS1	MAFB	KLF4	PPARG
DDIT3	activate	EGR2	ETS1	MAX	SNAI3	KLF4	NFATC2	PRDM1	PPARG	RARA	RARG
E2F1	activate	CBFB	RUNX1	SPI1	NFKB1	E2F2	CR595360	MYC	SNAI3	FOS	STAT3	RREB1	PPARG
E2F2	activate	PPARG
EGR2	activate	FOXD1	PCGF4	E2F2	KLF13	MAFB	SNAI1	SNAI3	ELK1	KLF4	NFATC1	NFATC2	STAT3	PRDM1	SPIB	PPARD	PPARG	RARA	RARG	RXRA
ELK1	activate	IRF8	EGR1	BCL6	MAFB	STAT1	NFATC2	PRDM1	RREB1	PPARD	PPARG	RARG
ETS1	activate	FOXD1	IRF8	SP1	EGR2	MAFB	KLF4	RARG
ETS2	activate	JUN
EWSR1	activate	UHRF1
FLI1	activate	LMO2	SP1	NFATC2	PPARG
FOS	activate	FOXD1	IRF8	EGR2	KLF13	BCL6	MAFB	NFYC	PRDM1	PPARD	RARG
FOSB	activate	MXI1	EGR2	BCL2	BCL6	ETS1	MAFB
FOXD1	activate	FOXJ3	RUNX1	BCL6	CR595360	KLF4	NFATC2	PRDM1	PPARG	RARA	RARG
FOXD1	suppress	TCFL5	DDIT3	FOSB	NOTCH1	RXRA
FOXJ3	activate	RUNX1	LMO2	SPI1	E2F2	KLF13	BCL6	CR595360	SNAI3	KLF4	NFATC2	PRDM1	PPARG	RARA	RARG	MLLT3
FOXJ3	suppress	EWSR1	NOTCH1
FUS	activate	E2F2	SMAD4	BCL6	ETS1	ID1	MAFB	FOS	KLF4	NFATC2	PRDM1	RREB1	PPARD	RARA	RARG
GATA2	activate	CR595360	PTTG1	STAT1
GFI1	activate	FOXJ3	CEBPB	CR595360	HOXA9
HNF4G	activate	ZNF238	EGR1	BCL6	FOSB	HOXA11	ID1	MAFB	FOS	PRDM1	PPARD	RARG
HOXA10	activate	SP1	EGR2	BCL6	ETS1	ID1	MAFB	SNAI3	KLF4	NFATC2	PRDM1	PPARG
HOXA13	activate	FOXD1	SP1	EGR2	BCL6	MAFB	SNAI3	KLF4	NFATC2	PRDM1	SPIB	PPARG	RARG
IRF7	activate	SP1	RREB1
IRF8	activate	FOXJ3	NFKB1	BRCA1	EGR1	KLF10	IRF7	FOS	KLF4	RARG
JUN	activate	LMO2	SREBF1	FLI1	IRF7	MAFB	SNAI1	SNAI3	STAT1	KLF4	NFATC2	PRDM1	PPARG	RARA
KLF10	activate	LMO2	SMAD4	BCL6	CR595360	ETS1	HOXA9	FOS	KLF4	PRDM1	PPARG	RARA	RARG
KLF13	activate	FOXJ3	RUNX1	NFKB1	BCL6	CR595360	HOXA9	KLF4	NFATC2	PRDM1	PPARG
LMO2	activate	BRCA1	BCL6	CR595360	HOXA9	ID1	KLF4	NFATC2	PPARG
MAFB	activate	BCL6	ETS1	ID1	SNAI3	KLF4	NFATC2	PPARG
MAX	activate	FOXD1	ETS1	NFATC2	PPARG
MAZ	activate	IRF8	EGR1	BCL6	ETS1	ID1	JUN	MAFB	FOS	RARG
MCM2	activate	FOXD1	RUNX1	IRF8	E2F1	E2F2	PRDM1
MCM7	activate	BRCA1	HOXA9	HOXA10	MYC
MLLT3	activate	FOXD1	FOXJ3	MXI1	GFI1	PCGF4	ZNF238	IRF8	IRX3	YY1	SP1	CR595360	ETS1	HOXA9	HOXA10	HOXA11	HOXA13	IRF7	STAT1	RREB1	RARG
MXI1	activate	CBFB
MYB	activate	IRX3	MCM7	BRCA1	BCL2	MYC
MYB	suppress	EGR1	EGR2	DDIT3	BCL6	ETS1	JUN	MAFB	NOTCH1	SNAI3	FOS	PRDM1	PPARD	PPARG	RARA	RARG
MYBL2	activate	RUNX1	CEBPA	ZNF238	LMO2	KLF4	PPARG
MYBL2	suppress	DDIT3	EWSR1	NOTCH1	FOS	SPIB	RXRA
MYEF2	activate	BCL6	ETS1	FOSB	PPARG	RARG
NFATC1	activate	MYBL2	IRF8	GATA2	BCL6	CR595360	ETS1	IRF7	MAFB	STAT1	FOS	RARA
NFATC2	activate	ZNF238	IRX3	GATA2	BRCA1	EGR1	EGR2	VDR	SREBF1	BCL6	ETS1	ETS2	HOXA9	HOXA10	HOXA11	HOXA13	ID1	MAFB	SNAI3	FUS	MYEF2	MLLT3
NFE2L1	activate	BCL2	BCL6	PPARG	TCF3
NFKB1	activate	EGR2	CR595360	ETS1
NFYA	activate	IRF8	BRCA1	EGR2	KLF10	CR595360	HOXA10	NFATC1	RREB1	SOX5	PPARD	PPARG	MYEF2
NFYC	activate	ZNF238	IRF8	SPI1	BRCA1	E2F2	KLF10	SMAD4	BCL6	CR595360	ETS1	HOXA9	ID1	IRF7	MAFB	SNAI3	STAT1	FOS	KLF4	NFATC2	PRDM1	PPARG	RARA	RARG
NOTCH1	activate	FOXD1	MXI1	PCGF4	BCL6	NFYC	PRDM1
NRAS	activate	MCM7	BRCA1	E2F1	E2F2	MYC
PCGF4	activate	EGR2	BCL6	CR595360	STAT1
PPARA	activate	CBFB	IRF8	BCL6	NFATC2	PRDM1
PPARD	activate	FOXD1	IRF8	BCL6	ETS1	IRF7	MAFB	SNAI3	PPARG	RARA	RARG
PPARG	activate	FOXD1	IRF8	BCL6	ETS1	MAFB	SNAI3	STAT1	NFATC2	RARA	RARG	MLLT3
PRPF31	activate	FOXD1	IRF8	YY1	BCL6	CR595360	ETS1	IRF7	MAFB	SNAI3	PRDM1	PPARD	RARA	RARG
PTTG1	activate	BCL6	ETS1	MAFB	SNAI3	KLF4	NFATC2	PRDM1	PPARG	TCF3
RARA	activate	BCL6	MAFB	KLF4	NFATC2	PRDM1	RARG	RXRB
RARG	activate	BCL6	ETS1
RELA	activate	ZNF238	IRF8	BCL6	HOXA9	MAFB	NFATC2	PPARG	RARG
RREB1	activate	GFI1	ZNF238	LMO2	SMAD4	BCL6	CR595360	ETS1	ID1	MAFB	SNAI3	FOS	KLF4	PRDM1	PPARA	PPARG	RARG
RUNX1	activate	CR595360	PPARG
RXRA	activate	IRX3	BCL6	IRF7	PRDM1	PPARD	RARG	MLLT3
RXRB	activate	NFKB1	BCL6	CR595360	ETS1	MAFB	KLF4	NFATC2	PRDM1	RXRA
SMAD3	activate	FOXD1	IRF8	HOXA10	HOXA13	IRF7	MAX	SNAI3	STAT1	KLF4	NFATC2	PRDM1	PPARG	RARA	RARG
SMAD4	activate	HOXA13	ID1	MAFB	SNAI3	ELK1	KLF4	NFATC2	STAT3	PRDM1	SPIB	PPARG	RARA	RARG
SNAI1	activate	FOXD1	RUNX1	IRF8	BCL6	FLI1	HOXA9	HOXA10	IRF7	JUN	MAFB	STAT1	KLF4	NFATC2	PRDM1	RARA	RARG
SNAI3	activate	ID1	KLF4	NFATC2	PPARG
SP1	activate	EGR2	CR595360	TRIM28
SP3	activate	IRF8	BRCA1	E2F1	E2F2	BCL6	ETS1	HOXA9	JUN	MAFB	SNAI3	RARG
SPI1	activate	IRF8	BCL6	IRF7	SMAD3	KLF4	PRDM1	PPARG	RARA
SPIB	activate	MXI1	E2F1	E2F2	SREBF1	BCL6	IRF7	SMAD3	SNAI3	NFATC2	PRDM1	PPARD
STAT1	activate	CBFB	MXI1	ZNF238	SP1	BCL6	ETS1	ID1	MAFB	SNAI3	KLF4	NFYC	PRDM1	PPARD	PPARG	RARA	RARG
STAT3	activate	CBFB	E2F2	EGR1	BCL6	ETS1	FOSB	MAFB	FOS	NFATC2	RARG
TCF3	activate	CEBPD	IRF8	LMO2	BCL6	CR595360	MAFB	SMAD3	SNAI3	FOS	NFATC2	PRDM1	RREB1	SPIB	PPARD	PPARG	RARA	RARG
TCFL5	activate	EGR2	KLF13	BCL6	MAFB	STAT1	KLF4	NFYC
TCFL5	suppress	FOXJ3	BRCA1
TFPT	activate	IRF8	BCL6	ETS1	MAFB	NFATC2	PRDM1	PPARD	RARA	RARG
TRIM28	activate	FOXD1	BCL6	CR595360	ETS1	HOXA9	MAFB	SNAI3	PRDM1	RELA	RARG
UHRF1	activate	PPARG	MYEF2
VDR	activate	MYBL2	FOXD1	KLF13	MAX	NOTCH1	SNAI1	SNAI3	FOS	NFATC2	PRDM1	PPARG	RARA	RARG
YY1	activate	MYBL2	BRCA1	ETS1	SNAI3
ZNF238	activate	CBFB

## Sheet: Sheet2
BCL6	CBFB	CBFB	CEBPB	CEBPD	CEBPG	CR595360	DDIT3	E2F1	E2F2	EGR2	ELK1	ETS1	ETS2	EWSR1	FLI1	FOS	FOSB	FOXD1	FOXD1	FOXJ3	FOXJ3	FUS	GATA2	GFI1	HNF4G	HOXA10	HOXA13	IRF7	IRF8	JUN	KLF10	KLF13	LMO2	MAFB	MAX	MAZ	MCM2	MCM7	MLLT3	MXI1	MYB	MYB	MYBL2	MYBL2	MYEF2	NFATC1	NFATC2	NFE2L1	NFKB1
activate	activate	suppress	activate	activate	activate	activate	activate	activate	activate	activate	activate	activate	activate	activate	activate	activate	activate	activate	suppress	activate	suppress	activate	activate	activate	activate	activate	activate	activate	activate	activate	activate	activate	activate	activate	activate	activate	activate	activate	activate	activate	activate	suppress	activate	suppress	activate	activate	activate	activate	activate
EGR2	BRCA1	ETS2	BRCA1	FOS	SOX5	BCL6	EGR2	CBFB	PPARG	E2F2	BCL6	EGR2	JUN	UHRF1	LMO2	BCL6	BCL2	BCL6	DDIT3	BCL6	EWSR1	BCL6	CR595360	CEBPB	BCL6	BCL6	BCL6	RREB1	BRCA1	FLI1	BCL6	BCL6	BCL6	BCL6	ETS1	BCL6	E2F1	BRCA1	CR595360	CBFB	BCL2	BCL6	CEBPA	DDIT3	BCL6	BCL6	BCL6	BCL2	CR595360
FOS	CEBPA	TCFL5	E2F1	KLF4		ETS1	ETS1	CR595360		ELK1	EGR1	FOXD1			NFATC2	EGR2	BCL6	CR595360	FOSB	CR595360	NOTCH1	E2F2	PTTG1	CR595360	EGR1	EGR2	EGR2	SP1	EGR1	IRF7	CR595360	CR595360	BRCA1	ETS1	FOXD1	EGR1	E2F2	HOXA9	ETS1		BRCA1	DDIT3	KLF4	EWSR1	ETS1	CR595360	BRCA1	BCL6	EGR2
ID1	CEBPB	ZNF217	FOXJ3	MYEF2		KLF4	KLF4	E2F2		FOXD1	IRF8	IRF8			PPARG	FOXD1	EGR2	FOXJ3	NOTCH1	E2F2		ETS1	STAT1	FOXJ3	FOS	ETS1	FOXD1		FOS	KLF4	ETS1	FOXJ3	CR595360	ID1	NFATC2	ETS1	FOXD1	HOXA10	FOXD1		IRX3	EGR1	LMO2	FOS	FOSB	ETS1	EGR1	PPARG	ETS1
KLF13	E2F2		HOXA9	NFATC2		MAFB	MAX	FOS		KLF13	MAFB	KLF4			SP1	IRF8	ETS1	KLF4	RXRA	KLF13		FOS		HOXA9	FOSB	ID1	KLF4		FOXJ3	LMO2	FOS	HOXA9	HOXA9	KLF4	PPARG	FOS	IRF8	MYC	FOXJ3		MCM7	EGR2	PPARG	NOTCH1	PPARG	FOS	EGR2	TCF3
KLF4	LMO2		KLF10	PPARG		PPARG	NFATC2	MYC		KLF4	NFATC2	MAFB				KLF13	MAFB	NFATC2	TCFL5	KLF4		ID1			HOXA11	KLF4	MAFB		IRF7	MAFB	HOXA9	KLF4	ID1	NFATC2		ID1	PRDM1		GFI1		MYC	ETS1	RUNX1	RXRA	RARG	GATA2	ETS1
MLLT3	MYBL2		KLF4	PRDM1			PPARG	NFKB1		MAFB	PPARD	RARG				MAFB	MXI1	PPARG		LMO2		KLF4			ID1	MAFB	NFATC2		KLF10	NFATC2	KLF4	NFATC2	KLF4	PPARG		IRF8	RUNX1		HOXA10			FOS	ZNF238	SPIB		IRF7	ETS2
NFATC2	NFATC2		PPARG	RARA			PRDM1	PPARG		NFATC1	PPARG	SP1				NFYC		PRDM1		MLLT3		MAFB			MAFB	NFATC2	PPARG		KLF4	PPARG	LMO2	NFKB1	NFATC2	SNAI3		JUN			HOXA11			JUN				IRF8	FUS
SNAI3	PPARG		PRDM1	RARG			RARA	RREB1		NFATC2	PRDM1					PPARD		RARA		NFATC2		NFATC2			PPARD	PPARG	PRDM1		NFKB1	PRDM1	PPARG	PPARG	PPARG			MAFB			HOXA13			MAFB				MAFB	GATA2
SP1	RARG		RARG	RREB1			RARG	RUNX1		PCGF4	RARG					PRDM1		RARG		PPARG		PPARD			PRDM1	PRDM1	RARG		RARG	RARA	PRDM1	PRDM1				RARG			HOXA9			NOTCH1				MYBL2	HOXA10
	RUNX1		SMAD4				SNAI3	SNAI3		PPARD	RREB1					RARG		RUNX1		PRDM1		PRDM1			RARG	SNAI3	SNAI3			SNAI1	RARA	RUNX1							IRF7			PPARD				RARA	HOXA11
			SPI1					SPI1		PPARG	STAT1									RARA		RARA			ZNF238	SP1	SP1			SNAI3	RARG								IRF8			PPARG				STAT1	HOXA13
								STAT3		PRDM1										RARG		RARG					SPIB			SREBF1	SMAD4								IRX3			PRDM1					HOXA9
										RARA										RUNX1		RREB1								STAT1									MXI1			RARA					ID1
										RARG										SNAI3		SMAD4																	PCGF4			RARG					IRX3
										RXRA										SPI1																			RARG			SNAI3					MAFB
										SNAI1																													RREB1								MLLT3
										SNAI3																													SP1								MYEF2
										SPIB																													STAT1								SNAI3
										STAT3																													YY1								SREBF1
																																							ZNF238								VDR
																																															ZNF238
[truncated: 36 more columns]

## Sheet: Sheet3
BCL2	suppress	SPI1
BCL6	activate	EGR2	FOS	ID1	KLF13	KLF4	MLLT3	NFATC2	SNAI3	SP1
	suppress	GATA2
BRCA1	suppress	SPIB	ZNF217
CBFB	activate	BRCA1	CEBPA	CEBPB	E2F2	LMO2	MYBL2	NFATC2	PPARG	RARG	RUNX1
	suppress	ETS2	TCFL5	ZNF217
CEBPB	activate	BRCA1	E2F1	FOXJ3	HOXA9	KLF10	KLF4	PPARG	PRDM1	RARG	SMAD4	SPI1
CEBPD	activate	FOS	KLF4	MYEF2	NFATC2	PPARG	PRDM1	RARA	RARG	RREB1
CEBPG	activate	SOX5
	suppress	SPI1
DDIT3	activate	EGR2	ETS1	KLF4	MAX	NFATC2	PPARG	PRDM1	RARA	RARG	SNAI3
	suppress	TCFL5
E2F1	activate	CBFB	CR595360	E2F2	FOS	MYC	NFKB1	PPARG	RREB1	RUNX1	SNAI3	SPI1	STAT3
E2F2	activate	PPARG
	suppress	DDIT3
EGR2	activate	E2F2	ELK1	FOXD1	KLF13	KLF4	MAFB	NFATC1	NFATC2	PCGF4	PPARD	PPARG	PRDM1	RARA	RARG	RXRA	SNAI1	SNAI3	SPIB	STAT3
	suppress	BCL2	YY1
ELK1	activate	BCL6	EGR1	IRF8	MAFB	NFATC2	PPARD	PPARG	PRDM1	RARG	RREB1	STAT1
	suppress	CEBPG	YY1
ETS1	activate	EGR2	FOXD1	IRF8	KLF4	MAFB	RARG	SP1
	suppress	DDIT3	SPI1	UHRF1
ETS2	activate	JUN
EWSR1	activate	UHRF1
	suppress	JUN
FLI1	activate	LMO2	NFATC2	PPARG	SP1
	suppress	DDIT3	EGR1	ETS1	GATA2	SPIB
FOS	activate	BCL6	EGR2	FOXD1	IRF8	KLF13	MAFB	NFYC	PPARD	PRDM1	RARG
	suppress	MYB	NFYA	NRAS	TCFL5
FOSB	activate	BCL2	BCL6	EGR2	ETS1	MAFB	MXI1
	suppress	DDIT3	SREBF1
FOXD1	activate	BCL6	CR595360	FOXJ3	KLF4	NFATC2	PPARG	PRDM1	RARA	RARG	RUNX1
	suppress	DDIT3	FOSB	NOTCH1	RXRA	TCFL5
FOXJ3	activate	BCL6	CR595360	E2F2	KLF13	KLF4	LMO2	MLLT3	NFATC2	PPARG	PRDM1	RARA	RARG	RUNX1	SNAI3	SPI1
	suppress	EWSR1	NOTCH1
GATA2	activate	CR595360	PTTG1	STAT1
	suppress	FOSB	SMAD3	ZNF217
GFI1	activate	CEBPB	CR595360	FOXJ3	HOXA9
	suppress	FOS	KLF4	NOTCH1	SPIB
HNF4G	activate	BCL6	EGR1	FOS	FOSB	HOXA11	ID1	MAFB	PPARD	PRDM1	RARG	ZNF238
HOXA10	activate	BCL6	EGR2	ETS1	ID1	KLF4	MAFB	NFATC2	PPARG	PRDM1	SNAI3	SP1
	suppress	BCL2	DDIT3	SPI1	SREBF1
HOXA13	activate	BCL6	EGR2	FOXD1	KLF4	MAFB	NFATC2	PPARG	PRDM1	RARG	SNAI3	SP1	SPIB
	suppress	BCL2	E2F1
IRF7	activate	RREB1	SP1
IRF8	activate	BRCA1	EGR1	FOS	FOXJ3	IRF7	KLF10	KLF4	NFKB1	RARG
JUN	activate	FLI1	IRF7	KLF4	LMO2	MAFB	NFATC2	PPARG	PRDM1	RARA	SNAI1	SNAI3	SREBF1	STAT1
	suppress	TCFL5	TFPT
KLF10	activate	BCL6	CR595360	ETS1	FOS	HOXA9	KLF4	LMO2	PPARG	PRDM1	RARA	RARG	SMAD4
KLF13	activate	BCL6	CR595360	FOXJ3	HOXA9	KLF4	NFATC2	NFKB1	PPARG	PRDM1	RUNX1
	suppress	EGR1	EWSR1	RELA
LMO2	activate	BCL6	BRCA1	CR595360	HOXA9	ID1	KLF4	NFATC2	PPARG
	suppress	SPIB
MAFB	activate	BCL6	ETS1	ID1	KLF4	NFATC2	PPARG	SNAI3
	suppress	DDIT3	SREBF1
MAX	activate	ETS1	FOXD1	NFATC2	PPARG
	suppress	BCL2	KLF13	SOX5
MAZ	activate	BCL6	EGR1	ETS1	FOS	ID1	IRF8	JUN	MAFB	RARG
	suppress	CEBPG	MCM2	MCM7	MYB	PCGF4
MCM2	activate	E2F1	E2F2	FOXD1	IRF8	PRDM1	RUNX1
	suppress	MYB
MCM7	activate	BRCA1	HOXA9	HOXA10	MYC
	suppress	NOTCH1	ZNF217
MLLT3	activate	CR595360	ETS1	FOXD1	FOXJ3	GFI1	HOXA10	HOXA11	HOXA13	HOXA9	IRF7	IRF8	IRX3	MXI1	PCGF4	RARG	RREB1	SP1	STAT1	YY1	ZNF238
	suppress	MAFB
MXI1	activate	CBFB
MYB	activate	BCL2	BRCA1	IRX3	MCM7	MYC
	suppress	BCL6	DDIT3	EGR1	EGR2	ETS1	FOS	JUN	MAFB	NOTCH1	PPARD	PPARG	PRDM1	RARA	RARG	SNAI3
MYBL2	activate	CEBPA	KLF4	LMO2	PPARG	RUNX1	ZNF238
	suppress	DDIT3	EWSR1	FOS	NOTCH1	RXRA	SPIB
MYEF2	activate	BCL6	ETS1	FOSB	PPARG	RARG
	suppress	BRCA1	EGR1	IRF7	IRF8	MYB	NFYA	NRAS	SP1	STAT1
NFATC1	activate	BCL6	CR595360	ETS1	FOS	GATA2	IRF7	IRF8	MAFB	MYBL2	RARA	STAT1
	suppress	MCM2	PCGF4
NFATC2	activate	BCL6	BRCA1	EGR1	EGR2	ETS1	ETS2	FUS	GATA2	HOXA10	HOXA11	HOXA13	HOXA9	ID1	IRX3	MAFB	MLLT3	MYEF2	SNAI3	SREBF1	VDR	ZNF238
	suppress	BCL2	FLI1	MYB	SMAD3	SPI1	TCFL5
NFE2L1	activate	BCL2	BCL6	PPARG	TCF3
	suppress	BRCA1	DDIT3	EGR1	ETS1	EWSR1	GATA2	HOXA10	HOXA11	MYEF2	NOTCH1	PPARA	PRPF31	PTTG1	SP1	SP3	TFPT
NFKB1	activate	CR595360	EGR2	ETS1
	suppress	CEBPD	MCM7	ZNF217
NFYA	activate	BRCA1	CR595360	EGR2	HOXA10	IRF8	KLF10	MYEF2	NFATC1	PPARD	PPARG	RREB1	SOX5
NFYC	activate	BCL6	BRCA1	CR595360	E2F2	ETS1	FOS	HOXA9	ID1	IRF7	IRF8	KLF10	KLF4	MAFB	NFATC2	PPARG	PRDM1	RARA	RARG	SMAD4	SNAI3	SPI1	STAT1	ZNF238
	suppress	MYB	NRAS	TCFL5
NOTCH1	activate	BCL6	FOXD1	MXI1	NFYC	PCGF4	PRDM1
	suppress	BCL2	DDIT3
PCGF4	activate	BCL6	CR595360	EGR2	STAT1
	suppress	CEBPD	ZNF217
PPARA	activate	BCL6	CBFB	IRF8	NFATC2	PRDM1
	suppress	CEBPG	DDIT3	GATA2	MYB	NRAS	SPI1
PPARD	activate	BCL6	ETS1	FOXD1	IRF7	IRF8	MAFB	PPARG	RARA	RARG	SNAI3
	suppress	MYB	NFYA	TCFL5
PPARG	activate	BCL6	ETS1	FOXD1	IRF8	MAFB	MLLT3	NFATC2	RARA	RARG	SNAI3	STAT1
	suppress	MCM7	MYB	NRAS	TCFL5
PTTG1	activate	BCL6	ETS1	KLF4	MAFB	NFATC2	PPARG	PRDM1	SNAI3	TCF3
	suppress	BCL2	DDIT3
RARA	activate	BCL6	KLF4	MAFB	NFATC2	PRDM1	RARG	RXRB
	suppress	CEBPG	NFYA	NRAS
RARG	activate	BCL6	ETS1
	suppress	MYB	SPIB
RELA	activate	BCL6	HOXA9	IRF8	MAFB	NFATC2	PPARG	RARG	ZNF238
	suppress	CEBPG	GATA2	MYB	NFYA	NRAS
RREB1	activate	BCL6	CR595360	ETS1	FOS	GFI1	ID1	KLF4	LMO2	MAFB	PPARA	PPARG	PRDM1	RARG	SMAD4	SNAI3	ZNF238
	suppress	BRCA1	MCM2	MCM7	MYB	NFYA	NRAS
RUNX1	activate	CR595360	PPARG
RXRA	activate	BCL6	IRF7	IRX3	MLLT3	PPARD	PRDM1	RARG
	suppress	CEBPG	DDIT3	NRAS
RXRB	activate	BCL6	CR595360	ETS1	KLF4	MAFB	NFATC2	NFKB1	PRDM1	RXRA
	suppress	GATA2	MCM2	MYB	NRAS	TCFL5
SMAD3	activate	FOXD1	HOXA10	HOXA13	IRF7	IRF8	KLF4	MAX	NFATC2	PPARG	PRDM1	RARA	RARG	SNAI3	STAT1
	suppress	TCFL5
SMAD4	activate	ELK1	HOXA13	ID1	KLF4	MAFB	NFATC2	PPARG	PRDM1	RARA	RARG	SNAI3	SPIB	STAT3
SNAI1	activate	BCL6	FLI1	FOXD1	HOXA10	HOXA9	IRF7	IRF8	JUN	KLF4	MAFB	NFATC2	PRDM1	RARA	RARG	RUNX1	STAT1
SNAI3	activate	ID1	KLF4	NFATC2	PPARG
	suppress	BCL2	ETS2	SMAD3
SP1	activate	CR595360	EGR2	TRIM28
	suppress	BRCA1	CEBPD	SMAD3	SOX5	STAT1	ZNF217
SP3	activate	BCL6	BRCA1	E2F1	E2F2	ETS1	HOXA9	IRF8	JUN	MAFB	RARG	SNAI3
	suppress	CEBPD	EGR1	MYB	SOX5
SPI1	activate	BCL6	IRF7	IRF8	KLF4	PPARG	PRDM1	RARA	SMAD3
	suppress	GATA2	SPIB
SPIB	activate	BCL6	E2F1	E2F2	IRF7	MXI1	NFATC2	PPARD	PRDM1	SMAD3	SNAI3	SREBF1
	suppress	GATA2
STAT1	activate	BCL6	CBFB	ETS1	ID1	KLF4	MAFB	MXI1	NFYC	PPARD	PPARG	PRDM1	RARA	RARG	SNAI3	SP1	ZNF238
	suppress	BCL2	CEBPD	DDIT3	E2F1	EGR1	SMAD3
STAT3	activate	BCL6	CBFB	E2F2	EGR1	ETS1	FOS	FOSB	MAFB	NFATC2	RARG
	suppress	NFYA						TCFL5
TCF3	activate	BCL6	CEBPD	CR595360	FOS	IRF8	LMO2	MAFB	NFATC2	PPARD	PPARG	PRDM1	RARA	RARG	RREB1	SMAD3	SNAI3	SPIB
	suppress	EGR1	MYEF2	NFYA	NRAS
TCFL5	activate	BCL6	EGR2	KLF13	KLF4	MAFB	NFYC	STAT1
	suppress	BRCA1	FOXJ3
TFPT	activate	BCL6	ETS1	IRF8	MAFB	NFATC2	PPARD	PRDM1	RARA	RARG
	suppress	BRCA1	MCM2	MCM7	MYB	NFYA	NRAS
TRIM28	activate	BCL6	CR595360	ETS1	FOXD1	HOXA9	MAFB	PRDM1	RARG	RELA	SNAI3
	suppress	BCL2	ETS2	FOXJ3	MYB
UHRF1	activate	MYEF2	PPARG
	suppress	ZNF217
VDR	activate	FOS	FOXD1	KLF13	MAX	MYBL2	NFATC2	NOTCH1	PPARG	PRDM1	RARA	RARG	SNAI1	SNAI3
	suppress	MCM7	MYB	TCFL5
YY1	activate	BRCA1	ETS1	MYBL2	SNAI3
	suppress	FOS	FOSB	IRF7	STAT6
ZNF238	activate	CBFB
	suppress	DDIT3
BCL2	suppress	SPI1
CR595360	activate	BCL6	ETS1	KLF4	MAFB	PPARG
	suppress	CEBPD	KLF13
FUS	activate	BCL6	E2F2	ETS1	FOS	ID1	KLF4	MAFB	NFATC2	PPARD	PRDM1	RARA	RARG	RREB1	SMAD4
	suppress	MYB	NRAS	TCFL5
NRAS	activate	BRCA1	E2F1	E2F2	MCM7	MYC
	suppress	BCL6	DDIT3	HOXA11	KLF4	SOX5	SPIB	TCFL5
PRPF31	activate	BCL6	CR595360	ETS1	FOXD1	IRF7	IRF8	MAFB	PPARD	PRDM1	RARA	RARG	SNAI3	YY1
	suppress	NRAS

## Sheet: Sheet4
BCL2	suppress	SPI1
BCL6	activate	EGR2	FOS	ID1	KLF13	KLF4	MLLT3	NFATC2	SNAI3	SP1
	suppress	GATA2
BRCA1	suppress	SPIB	ZNF217
CBFB	activate	BRCA1	CEBPA	CEBPB	E2F2	LMO2	MYBL2	NFATC2	PPARG	RARG	RUNX1
	suppress	ETS2	TCFL5	ZNF217
CEBPB	activate	BRCA1	E2F1	FOXJ3	HOXA9	KLF10	KLF4	PPARG	PRDM1	RARG	SMAD4	SPI1
CEBPD	activate	FOS	KLF4	MYEF2	NFATC2	PPARG	PRDM1	RARA	RARG	RREB1
CEBPG	activate	SOX5
	suppress	SPI1
DDIT3	activate	EGR2	ETS1	KLF4	MAX	NFATC2	PPARG	PRDM1	RARA	RARG	SNAI3
	suppress	TCFL5
E2F1	activate	CBFB	CR595360	E2F2	FOS	MYC	NFKB1	PPARG	RREB1	RUNX1	SNAI3	SPI1	STAT3
E2F2	activate	PPARG
	suppress	DDIT3
EGR2	activate	E2F2	ELK1	FOXD1	KLF13	KLF4	MAFB	NFATC1	NFATC2	PCGF4	PPARD	PPARG	PRDM1	RARA	RARG	RXRA	SNAI1	SNAI3	SPIB	STAT3
	suppress	BCL2	YY1
ELK1	activate	BCL6	EGR1	IRF8	MAFB	NFATC2	PPARD	PPARG	PRDM1	RARG	RREB1	STAT1
	suppress	CEBPG	YY1
ETS1	activate	EGR2	FOXD1	IRF8	KLF4	MAFB	RARG	SP1
	suppress	DDIT3	SPI1	UHRF1
ETS2	activate	JUN
EWSR1	activate	UHRF1
	suppress	JUN
FLI1	activate	LMO2	NFATC2	PPARG	SP1
	suppress	DDIT3	EGR1	ETS1	GATA2	SPIB
FOS	activate	BCL6	EGR2	FOXD1	IRF8	KLF13	MAFB	NFYC	PPARD	PRDM1	RARG
	suppress	MYB	NFYA	NRAS	TCFL5
FOSB	activate	BCL2	BCL6	EGR2	ETS1	MAFB	MXI1
	suppress	DDIT3	SREBF1
FOXD1	activate	BCL6	CR595360	FOXJ3	KLF4	NFATC2	PPARG	PRDM1	RARA	RARG	RUNX1
	suppress	DDIT3	FOSB	NOTCH1	RXRA	TCFL5
FOXJ3	activate	BCL6	CR595360	E2F2	KLF13	KLF4	LMO2	MLLT3	NFATC2	PPARG	PRDM1	RARA	RARG	RUNX1	SNAI3	SPI1
	suppress	EWSR1	NOTCH1
GATA2	activate	CR595360	PTTG1	STAT1
	suppress	FOSB	SMAD3	ZNF217
GFI1	activate	CEBPB	CR595360	FOXJ3	HOXA9
	suppress	FOS	KLF4	NOTCH1	SPIB
HNF4G	activate	BCL6	EGR1	FOS	FOSB	HOXA11	ID1	MAFB	PPARD	PRDM1	RARG	ZNF238
HOXA10	activate	BCL6	EGR2	ETS1	ID1	KLF4	MAFB	NFATC2	PPARG	PRDM1	SNAI3	SP1
	suppress	BCL2	DDIT3	SPI1	SREBF1
HOXA13	activate	BCL6	EGR2	FOXD1	KLF4	MAFB	NFATC2	PPARG	PRDM1	RARG	SNAI3	SP1	SPIB
	suppress	BCL2	E2F1
IRF7	activate	RREB1	SP1
IRF8	activate	BRCA1	EGR1	FOS	FOXJ3	IRF7	KLF10	KLF4	NFKB1	RARG
JUN	activate	FLI1	IRF7	KLF4	LMO2	MAFB	NFATC2	PPARG	PRDM1	RARA	SNAI1	SNAI3	SREBF1	STAT1
	suppress	TCFL5	TFPT
KLF10	activate	BCL6	CR595360	ETS1	FOS	HOXA9	KLF4	LMO2	PPARG	PRDM1	RARA	RARG	SMAD4
KLF13	activate	BCL6	CR595360	FOXJ3	HOXA9	KLF4	NFATC2	NFKB1	PPARG	PRDM1	RUNX1
	suppress	EGR1	EWSR1	RELA
LMO2	activate	BCL6	BRCA1	CR595360	HOXA9	ID1	KLF4	NFATC2	PPARG
	suppress	SPIB
MAFB	activate	BCL6	ETS1	ID1	KLF4	NFATC2	PPARG	SNAI3
	suppress	DDIT3	SREBF1
MAX	activate	ETS1	FOXD1	NFATC2	PPARG
	suppress	BCL2	KLF13	SOX5
MAZ	activate	BCL6	EGR1	ETS1	FOS	ID1	IRF8	JUN	MAFB	RARG
	suppress	CEBPG	MCM2	MCM7	MYB	PCGF4
MCM2	activate	E2F1	E2F2	FOXD1	IRF8	PRDM1	RUNX1
	suppress	MYB
MCM7	activate	BRCA1	HOXA9	HOXA10	MYC
	suppress	NOTCH1	ZNF217
MLLT3	activate	CR595360	ETS1	FOXD1	FOXJ3	GFI1	HOXA10	HOXA11	HOXA13	HOXA9	IRF7	IRF8	IRX3	MXI1	PCGF4	RARG	RREB1	SP1	STAT1	YY1	ZNF238
	suppress	MAFB
MXI1	activate	CBFB
MYB	activate	BCL2	BRCA1	IRX3	MCM7	MYC
	suppress	BCL6	DDIT3	EGR1	EGR2	ETS1	FOS	JUN	MAFB	NOTCH1	PPARD	PPARG	PRDM1	RARA	RARG	SNAI3
MYBL2	activate	CEBPA	KLF4	LMO2	PPARG	RUNX1	ZNF238
	suppress	DDIT3	EWSR1	FOS	NOTCH1	RXRA	SPIB
MYEF2	activate	BCL6	ETS1	FOSB	PPARG	RARG
	suppress	BRCA1	EGR1	IRF7	IRF8	MYB	NFYA	NRAS	SP1	STAT1
NFATC1	activate	BCL6	CR595360	ETS1	FOS	GATA2	IRF7	IRF8	MAFB	MYBL2	RARA	STAT1
	suppress	MCM2	PCGF4
NFATC2	activate	BCL6	BRCA1	EGR1	EGR2	ETS1	ETS2	FUS	GATA2	HOXA10	HOXA11	HOXA13	HOXA9	ID1	IRX3	MAFB	MLLT3	MYEF2	SNAI3	SREBF1	VDR	ZNF238
	suppress	BCL2	FLI1	MYB	SMAD3	SPI1	TCFL5
NFE2L1	activate	BCL2	BCL6	PPARG	TCF3
	suppress	BRCA1	DDIT3	EGR1	ETS1	EWSR1	GATA2	HOXA10	HOXA11	MYEF2	NOTCH1	PPARA	PRPF31	PTTG1	SP1	SP3	TFPT
NFKB1	activate	CR595360	EGR2	ETS1
	suppress	CEBPD	MCM7	ZNF217
NFYA	activate	BRCA1	CR595360	EGR2	HOXA10	IRF8	KLF10	MYEF2	NFATC1	PPARD	PPARG	RREB1	SOX5
NFYC	activate	BCL6	BRCA1	CR595360	E2F2	ETS1	FOS	HOXA9	ID1	IRF7	IRF8	KLF10	KLF4	MAFB	NFATC2	PPARG	PRDM1	RARA	RARG	SMAD4	SNAI3	SPI1	STAT1	ZNF238
	suppress	MYB	NRAS	TCFL5
NOTCH1	activate	BCL6	FOXD1	MXI1	NFYC	PCGF4	PRDM1
	suppress	BCL2	DDIT3
PCGF4	activate	BCL6	CR595360	EGR2	STAT1
	suppress	CEBPD	ZNF217
PPARA	activate	BCL6	CBFB	IRF8	NFATC2	PRDM1
	suppress	CEBPG	DDIT3	GATA2	MYB	NRAS	SPI1
PPARD	activate	BCL6	ETS1	FOXD1	IRF7	IRF8	MAFB	PPARG	RARA	RARG	SNAI3
	suppress	MYB	NFYA	TCFL5
PPARG	activate	BCL6	ETS1	FOXD1	IRF8	MAFB	MLLT3	NFATC2	RARA	RARG	SNAI3	STAT1
	suppress	MCM7	MYB	NRAS	TCFL5
PTTG1	activate	BCL6	ETS1	KLF4	MAFB	NFATC2	PPARG	PRDM1	SNAI3	TCF3
	suppress	BCL2	DDIT3
RARA	activate	BCL6	KLF4	MAFB	NFATC2	PRDM1	RARG	RXRB
	suppress	CEBPG	NFYA	NRAS
RARG	activate	BCL6	ETS1
	suppress	MYB	SPIB
RELA	activate	BCL6	HOXA9	IRF8	MAFB	NFATC2	PPARG	RARG	ZNF238
	suppress	CEBPG	GATA2	MYB	NFYA	NRAS
RREB1	activate	BCL6	CR595360	ETS1	FOS	GFI1	ID1	KLF4	LMO2	MAFB	PPARA	PPARG	PRDM1	RARG	SMAD4	SNAI3	ZNF238
	suppress	BRCA1	MCM2	MCM7	MYB	NFYA	NRAS
RUNX1	activate	CR595360	PPARG
RXRA	activate	BCL6	IRF7	IRX3	MLLT3	PPARD	PRDM1	RARG
	suppress	CEBPG	DDIT3	NRAS
RXRB	activate	BCL6	CR595360	ETS1	KLF4	MAFB	NFATC2	NFKB1	PRDM1	RXRA
	suppress	GATA2	MCM2	MYB	NRAS	TCFL5
SMAD3	activate	FOXD1	HOXA10	HOXA13	IRF7	IRF8	KLF4	MAX	NFATC2	PPARG	PRDM1	RARA	RARG	SNAI3	STAT1
	suppress	TCFL5
SMAD4	activate	ELK1	HOXA13	ID1	KLF4	MAFB	NFATC2	PPARG	PRDM1	RARA	RARG	SNAI3	SPIB	STAT3
SNAI1	activate	BCL6	FLI1	FOXD1	HOXA10	HOXA9	IRF7	IRF8	JUN	KLF4	MAFB	NFATC2	PRDM1	RARA	RARG	RUNX1	STAT1
SNAI3	activate	ID1	KLF4	NFATC2	PPARG
	suppress	BCL2	ETS2	SMAD3
SP1	activate	CR595360	EGR2	TRIM28
	suppress	BRCA1	CEBPD	SMAD3	SOX5	STAT1	ZNF217
SP3	activate	BCL6	BRCA1	E2F1	E2F2	ETS1	HOXA9	IRF8	JUN	MAFB	RARG	SNAI3
	suppress	CEBPD	EGR1	MYB	SOX5
SPI1	activate	BCL6	IRF7	IRF8	KLF4	PPARG	PRDM1	RARA	SMAD3
	suppress	GATA2	SPIB
SPIB	activate	BCL6	E2F1	E2F2	IRF7	MXI1	NFATC2	PPARD	PRDM1	SMAD3	SNAI3	SREBF1
	suppress	GATA2
STAT1	activate	BCL6	CBFB	ETS1	ID1	KLF4	MAFB	MXI1	NFYC	PPARD	PPARG	PRDM1	RARA	RARG	SNAI3	SP1	ZNF238
	suppress	BCL2	CEBPD	DDIT3	E2F1	EGR1	SMAD3
STAT3	activate	BCL6	CBFB	E2F2	EGR1	ETS1	FOS	FOSB	MAFB	NFATC2	RARG
	suppress	NFYA
TCF3	activate	BCL6	CEBPD	CR595360	FOS	IRF8	LMO2	MAFB	NFATC2	PPARD	PPARG	PRDM1	RARA	RARG	RREB1	SMAD3	SNAI3	SPIB
	suppress	EGR1	MYEF2	NFYA	NRAS
TCFL5	activate	BCL6	EGR2	KLF13	KLF4	MAFB	NFYC	STAT1
	suppress	BRCA1	FOXJ3
TFPT	activate	BCL6	ETS1	IRF8	MAFB	NFATC2	PPARD	PRDM1	RARA	RARG
	suppress	BRCA1	MCM2	MCM7	MYB	NFYA	NRAS	TCFL5
TRIM28	activate	BCL6	CR595360	ETS1	FOXD1	HOXA9	MAFB	PRDM1	RARG	RELA	SNAI3
	suppress	BCL2	ETS2	FOXJ3	MYB
UHRF1	activate	MYEF2	PPARG
	suppress	ZNF217
VDR	activate	FOS	FOXD1	KLF13	MAX	MYBL2	NFATC2	NOTCH1	PPARG	PRDM1	RARA	RARG	SNAI1	SNAI3
	suppress	MCM7	MYB	TCFL5
YY1	activate	BRCA1	ETS1	MYBL2	SNAI3
	suppress	FOS	FOSB	IRF7	STAT6
ZNF238	activate	CBFB
	suppress	DDIT3
BCL2	suppress	SPI1
CR595360	activate	BCL6	ETS1	KLF4	MAFB	PPARG
	suppress	CEBPD	KLF13
FUS	activate	BCL6	E2F2	ETS1	FOS	ID1	KLF4	MAFB	NFATC2	PPARD	PRDM1	RARA	RARG	RREB1	SMAD4
	suppress	MYB	NRAS	TCFL5
NRAS	activate	BRCA1	E2F1	E2F2	MCM7	MYC
	suppress	BCL6	DDIT3	HOXA11	KLF4	SOX5	SPIB	TCFL5
PRPF31	activate	BCL6	CR595360	ETS1	FOXD1	IRF7	IRF8	MAFB	PPARD	PRDM1	RARA	RARG	SNAI3	YY1
	suppress	NRAS

## Sheet: Sheet4 (2)
BCL6	activate	EGR2	FOS	ID1	KLF13	KLF4	MLLT3	NFATC2	SNAI3	SP1
	suppress	GATA2
BRCA1	suppress	SPIB	ZNF217
CBFB	activate	BRCA1	CEBPA	CEBPB	E2F2	LMO2	MYBL2	NFATC2	PPARG	RARG	RUNX1
	suppress	ETS2	TCFL5	ZNF217
CEBPB	activate	BRCA1	E2F1	FOXJ3	HOXA9	KLF10	KLF4	PPARG	PRDM1	RARG	SMAD4	SPI1
CEBPD	activate	FOS	KLF4	MYEF2	NFATC2	PPARG	PRDM1	RARA	RARG	RREB1
CEBPG	activate	SOX5
	suppress	SPI1
DDIT3	activate	EGR2	ETS1	KLF4	MAX	NFATC2	PPARG	PRDM1	RARA	RARG	SNAI3
	suppress	TCFL5
E2F1	activate	CBFB	CR595360	E2F2	FOS	MYC	NFKB1	PPARG	RREB1	RUNX1	SNAI3	SPI1	STAT3
E2F2	activate	PPARG
	suppress	DDIT3
EGR2	activate	E2F2	ELK1	FOXD1	KLF13	KLF4	MAFB	NFATC1	NFATC2	PCGF4	PPARD	PPARG	PRDM1
		RARA	RARG	RXRA	SNAI1	SNAI3	SPIB	STAT3
	suppress	BCL2	YY1
ELK1	activate	BCL6	EGR1	IRF8	MAFB	NFATC2	PPARD	PPARG	PRDM1	RARG	RREB1	STAT1
	suppress	CEBPG	YY1
ETS1	activate	EGR2	FOXD1	IRF8	KLF4	MAFB	RARG	SP1
	suppress	DDIT3	SPI1	UHRF1
ETS2	activate	JUN
EWSR1	activate	UHRF1
	suppress	JUN
FLI1	activate	LMO2	NFATC2	PPARG	SP1
	suppress	DDIT3	EGR1	ETS1	GATA2	SPIB
FOS	activate	BCL6	EGR2	FOXD1	IRF8	KLF13	MAFB	NFYC	PPARD	PRDM1	RARG
	suppress	MYB	NFYA	NRAS	TCFL5
FOSB	activate	BCL2	BCL6	EGR2	ETS1	MAFB	MXI1
	suppress	DDIT3	SREBF1
FOXD1	activate	BCL6	CR595360	FOXJ3	KLF4	NFATC2	PPARG	PRDM1	RARA	RARG	RUNX1
	suppress	DDIT3	FOSB	NOTCH1	RXRA	TCFL5
FOXJ3	activate	BCL6	CR595360	E2F2	KLF13	KLF4	LMO2	MLLT3	NFATC2	PPARG	PRDM1	RARA	RARG
		RUNX1	SNAI3	SPI1
	suppress	EWSR1	NOTCH1
GATA2	activate	CR595360	PTTG1	STAT1
	suppress	FOSB	SMAD3	ZNF217
GFI1	activate	CEBPB	CR595360	FOXJ3	HOXA9
	suppress	FOS	KLF4	NOTCH1	SPIB
HNF4G	activate	BCL6	EGR1	FOS	FOSB	HOXA11	ID1	MAFB	PPARD	PRDM1	RARG	ZNF238
HOXA10	activate	BCL6	EGR2	ETS1	ID1	KLF4	MAFB	NFATC2	PPARG	PRDM1	SNAI3	SP1
	suppress	BCL2	DDIT3	SPI1	SREBF1
HOXA13	activate	BCL6	EGR2	FOXD1	KLF4	MAFB	NFATC2	PPARG	PRDM1	RARG	SNAI3	SP1	SPIB
	suppress	BCL2	E2F1
IRF7	activate	RREB1	SP1
IRF8	activate	BRCA1	EGR1	FOS	FOXJ3	IRF7	KLF10	KLF4	NFKB1	RARG
JUN	activate	FLI1	IRF7	KLF4	LMO2	MAFB	NFATC2	PPARG	PRDM1	RARA	SNAI1	SNAI3	SREBF1
		STAT1
	suppress	TCFL5	TFPT
KLF10	activate	BCL6	CR595360	ETS1	FOS	HOXA9	KLF4	LMO2	PPARG	PRDM1	RARA	RARG	SMAD4
KLF13	activate	BCL6	CR595360	FOXJ3	HOXA9	KLF4	NFATC2	NFKB1	PPARG	PRDM1	RUNX1
	suppress	EGR1	EWSR1	RELA
LMO2	activate	BCL6	BRCA1	CR595360	HOXA9	ID1	KLF4	NFATC2	PPARG
	suppress	SPIB
MAFB	activate	BCL6	ETS1	ID1	KLF4	NFATC2	PPARG	SNAI3
	suppress	DDIT3	SREBF1
MAX	activate	ETS1	FOXD1	NFATC2	PPARG
	suppress	BCL2	KLF13	SOX5
MAZ	activate	BCL6	EGR1	ETS1	FOS	ID1	IRF8	JUN	MAFB	RARG
	suppress	CEBPG	MCM2	MCM7	MYB	PCGF4
MCM2	activate	E2F1	E2F2	FOXD1	IRF8	PRDM1	RUNX1
	suppress	MYB
MCM7	activate	BRCA1	HOXA9	HOXA10	MYC
	suppress	NOTCH1	ZNF217
MLLT3	activate	CR595360	ETS1	FOXD1	FOXJ3	GFI1	HOXA10	HOXA11	HOXA13	HOXA9	IRF7	IRF8	IRX3
		MXI1	PCGF4	RARG	RREB1	SP1	STAT1	YY1	ZNF238
	suppress	MAFB
MXI1	activate	CBFB
MYB	activate	BCL2	BRCA1	IRX3	MCM7	MYC
	suppress	BCL6	DDIT3	EGR1	EGR2	ETS1	FOS	JUN	MAFB	NOTCH1	PPARD	PPARG	PRDM1
		RARA	RARG	SNAI3
MYBL2	activate	CEBPA	KLF4	LMO2	PPARG	RUNX1	ZNF238
	suppress	DDIT3	EWSR1	FOS	NOTCH1	RXRA	SPIB
MYEF2	activate	BCL6	ETS1	FOSB	PPARG	RARG
	suppress	BRCA1	EGR1	IRF7	IRF8	MYB	NFYA	NRAS	SP1	STAT1
NFATC1	activate	BCL6	CR595360	ETS1	FOS	GATA2	IRF7	IRF8	MAFB	MYBL2	RARA	STAT1
	suppress	MCM2	PCGF4
NFATC2	activate	BCL6	BRCA1	EGR1	EGR2	ETS1	ETS2	FUS	GATA2	HOXA10	HOXA11	HOXA13	HOXA9
		ID1	IRX3	MAFB	MLLT3	MYEF2	SNAI3	SREBF1	VDR	ZNF238
	suppress	BCL2	FLI1	MYB	SMAD3	SPI1	TCFL5
NFE2L1	activate	BCL2	BCL6	PPARG	TCF3
	suppress	BRCA1	DDIT3	EGR1	ETS1	EWSR1	GATA2	HOXA10	HOXA11	MYEF2	NOTCH1	PPARA	PRPF31
		PTTG1	SP1	SP3	TFPT
NFKB1	activate	CR595360	EGR2	ETS1
	suppress	CEBPD	MCM7	ZNF217
NFYA	activate	BRCA1	CR595360	EGR2	HOXA10	IRF8	KLF10	MYEF2	NFATC1	PPARD	PPARG	RREB1	SOX5
NFYC	activate	BCL6	BRCA1	CR595360	E2F2	ETS1	FOS	HOXA9	ID1	IRF7	IRF8	KLF10	KLF4
		MAFB	NFATC2	PPARG	PRDM1	RARA	RARG	SMAD4	SNAI3	SPI1	STAT1	ZNF238
	suppress	MYB	NRAS	TCFL5
NOTCH1	activate	BCL6	FOXD1	MXI1	NFYC	PCGF4	PRDM1
	suppress	BCL2	DDIT3
PCGF4	activate	BCL6	CR595360	EGR2	STAT1
	suppress	CEBPD	ZNF217
PPARA	activate	BCL6	CBFB	IRF8	NFATC2	PRDM1
	suppress	CEBPG	DDIT3	GATA2	MYB	NRAS	SPI1
PPARD	activate	BCL6	ETS1	FOXD1	IRF7	IRF8	MAFB	PPARG	RARA	RARG	SNAI3
	suppress	MYB	NFYA	TCFL5
PPARG	activate	BCL6	ETS1	FOXD1	IRF8	MAFB	MLLT3	NFATC2	RARA	RARG	SNAI3	STAT1
	suppress	MCM7	MYB	NRAS	TCFL5
PTTG1	activate	BCL6	ETS1	KLF4	MAFB	NFATC2	PPARG	PRDM1	SNAI3	TCF3
	suppress	BCL2	DDIT3
RARA	activate	BCL6	KLF4	MAFB	NFATC2	PRDM1	RARG	RXRB
	suppress	CEBPG	NFYA	NRAS
RARG	activate	BCL6	ETS1
	suppress	MYB	SPIB
RELA	activate	BCL6	HOXA9	IRF8	MAFB	NFATC2	PPARG	RARG	ZNF238
	suppress	CEBPG	GATA2	MYB	NFYA	NRAS
RREB1	activate	BCL6	CR595360	ETS1	FOS	GFI1	ID1	KLF4	LMO2	MAFB	PPARA	PPARG	PRDM1
		RARG	SMAD4	SNAI3	ZNF238
	suppress	BRCA1	MCM2	MCM7	MYB	NFYA	NRAS
RUNX1	activate	CR595360	PPARG
RXRA	activate	BCL6	IRF7	IRX3	MLLT3	PPARD	PRDM1	RARG
	suppress	CEBPG	DDIT3	NRAS
RXRB	activate	BCL6	CR595360	ETS1	KLF4	MAFB	NFATC2	NFKB1	PRDM1	RXRA
	suppress	GATA2	MCM2	MYB	NRAS	TCFL5
SMAD3	activate	FOXD1	HOXA10	HOXA13	IRF7	IRF8	KLF4	MAX	NFATC2	PPARG	PRDM1	RARA	RARG
		SNAI3	STAT1
	suppress	TCFL5
SMAD4	activate	ELK1	HOXA13	ID1	KLF4	MAFB	NFATC2	PPARG	PRDM1	RARA	RARG	SNAI3	SPIB
		STAT3
SNAI1	activate	BCL6	FLI1	FOXD1	HOXA10	HOXA9	IRF7	IRF8	JUN	KLF4	MAFB	NFATC2	PRDM1
		RARA	RARG	RUNX1	STAT1
SNAI3	activate	ID1	KLF4	NFATC2	PPARG
	suppress	BCL2	ETS2	SMAD3
SP1	activate	CR595360	EGR2	TRIM28
	suppress	BRCA1	CEBPD	SMAD3	SOX5	STAT1	ZNF217
SP3	activate	BCL6	BRCA1	E2F1	E2F2	ETS1	HOXA9	IRF8	JUN	MAFB	RARG	SNAI3
	suppress	CEBPD	EGR1	MYB	SOX5
SPI1	activate	BCL6	IRF7	IRF8	KLF4	PPARG	PRDM1	RARA	SMAD3
	suppress	GATA2	SPIB
SPIB	activate	BCL6	E2F1	E2F2	IRF7	MXI1	NFATC2	PPARD	PRDM1	SMAD3	SNAI3	SREBF1
	suppress	GATA2
STAT1	activate	BCL6	CBFB	ETS1	ID1	KLF4	MAFB	MXI1	NFYC	PPARD	PPARG	PRDM1	RARA
		RARG	SNAI3	SP1	ZNF238
	suppress	BCL2	CEBPD	DDIT3	E2F1	EGR1	SMAD3
STAT3	activate	BCL6	CBFB	E2F2	EGR1	ETS1	FOS	FOSB	MAFB	NFATC2	RARG
	suppress	NFYA
TCF3	activate	BCL6	CEBPD	CR595360	FOS	IRF8	LMO2	MAFB	NFATC2	PPARD	PPARG	PRDM1	RARA
		RARG	RREB1	SMAD3	SNAI3	SPIB
	suppress	EGR1	MYEF2	NFYA	NRAS
TCFL5	activate	BCL6	EGR2	KLF13	KLF4	MAFB	NFYC	STAT1
	suppress	BRCA1	FOXJ3
TFPT	activate	BCL6	ETS1	IRF8	MAFB	NFATC2	PPARD	PRDM1	RARA	RARG
	suppress	BRCA1	MCM2	MCM7	MYB	NFYA	NRAS	TCFL5
TRIM28	activate	BCL6	CR595360	ETS1	FOXD1	HOXA9	MAFB	PRDM1	RARG	RELA	SNAI3
	suppress	BCL2	ETS2	FOXJ3	MYB
UHRF1	activate	MYEF2	PPARG
	suppress	ZNF217
VDR	activate	FOS	FOXD1	KLF13	MAX	MYBL2	NFATC2	NOTCH1	PPARG	PRDM1	RARA	RARG	SNAI1
		SNAI3
	suppress	MCM7	MYB	TCFL5
YY1	activate	BRCA1	ETS1	MYBL2	SNAI3
	suppress	FOS	FOSB	IRF7	STAT6
ZNF238	activate	CBFB
	suppress	DDIT3
BCL2	suppress	SPI1
CR595360	activate	BCL6	ETS1	KLF4	MAFB	PPARG
	suppress	CEBPD	KLF13
FUS	activate	BCL6	E2F2	ETS1	FOS	ID1	KLF4	MAFB	NFATC2	PPARD	PRDM1	RARA	RARG
		RREB1	SMAD4
	suppress	MYB	NRAS	TCFL5
NRAS	activate	BRCA1	E2F1	E2F2	MCM7	MYC
	suppress	BCL6	DDIT3	HOXA11	KLF4	SOX5	SPIB	TCFL5
PRPF31	activate	BCL6	CR595360	ETS1	FOXD1	IRF7	IRF8	MAFB	PPARD	PRDM1	RARA	RARG	SNAI3
		YY1
	suppress	NRAS

## Sheet: Sheet7
Additional data file 6. Significant perturbation edge from Matrix RNAi analysis
	Input gene	direction	target gene
	BCL6	activate	EGR2	FOS	ID1	KLF13	KLF4	MLLT3	NFATC2	SNAI3	SP1
		suppress	GATA2
	BRCA1	suppress	SPIB	ZNF217
	CBFB	activate	BRCA1	CEBPA	CEBPB	E2F2	LMO2	MYBL2	NFATC2	PPARG	RARG	RUNX1
		suppress	ETS2	TCFL5	ZNF217
	CEBPB	activate	BRCA1	E2F1	FOXJ3	HOXA9	KLF10	KLF4	PPARG	PRDM1	RARG	SMAD4	SPI1
	CEBPD	activate	FOS	KLF4	MYEF2	NFATC2	PPARG	PRDM1	RARA	RARG	RREB1
	CEBPG	activate	SOX5
		suppress	SPI1
	DDIT3	activate	EGR2	ETS1	KLF4	MAX	NFATC2	PPARG	PRDM1	RARA	RARG	SNAI3
		suppress	TCFL5
	E2F1	activate	CBFB	CR595360	E2F2	FOS	MYC	NFKB1	PPARG	RREB1	RUNX1	SNAI3	SPI1	STAT3
	E2F2	activate	PPARG
		suppress	DDIT3
	EGR2	activate	E2F2	ELK1	FOXD1	KLF13	KLF4	MAFB	NFATC1	NFATC2	PCGF4	PPARD	PPARG	PRDM1
			RARA	RARG	RXRA	SNAI1	SNAI3	SPIB	STAT3
		suppress	BCL2	YY1
	ELK1	activate	BCL6	EGR1	IRF8	MAFB	NFATC2	PPARD	PPARG	PRDM1	RARG	RREB1	STAT1
		suppress	CEBPG	YY1
	ETS1	activate	EGR2	FOXD1	IRF8	KLF4	MAFB	RARG	SP1
		suppress	DDIT3	SPI1	UHRF1
	ETS2	activate	JUN
	EWSR1	activate	UHRF1
		suppress	JUN
	FLI1	activate	LMO2	NFATC2	PPARG	SP1
		suppress	DDIT3	EGR1	ETS1	GATA2	SPIB
	FOS	activate	BCL6	EGR2	FOXD1	IRF8	KLF13	MAFB	NFYC	PPARD	PRDM1	RARG
		suppress	MYB	NFYA	NRAS	TCFL5
	FOSB	activate	BCL2	BCL6	EGR2	ETS1	MAFB	MXI1
		suppress	DDIT3	SREBF1
	FOXD1	activate	BCL6	CR595360	FOXJ3	KLF4	NFATC2	PPARG	PRDM1	RARA	RARG	RUNX1
		suppress	DDIT3	FOSB	NOTCH1	RXRA	TCFL5
	FOXJ3	activate	BCL6	CR595360	E2F2	KLF13	KLF4	LMO2	MLLT3	NFATC2	PPARG	PRDM1	RARA	RARG
			RUNX1	SNAI3	SPI1
		suppress	EWSR1	NOTCH1
	GATA2	activate	CR595360	PTTG1	STAT1
		suppress	FOSB	SMAD3	ZNF217
	GFI1	activate	CEBPB	CR595360	FOXJ3	HOXA9
		suppress	FOS	KLF4	NOTCH1	SPIB
	HNF4G	activate	BCL6	EGR1	FOS	FOSB	HOXA11	ID1	MAFB	PPARD	PRDM1	RARG	ZNF238
	HOXA10	activate	BCL6	EGR2	ETS1	ID1	KLF4	MAFB	NFATC2	PPARG	PRDM1	SNAI3	SP1
		suppress	BCL2	DDIT3	SPI1	SREBF1
	HOXA13	activate	BCL6	EGR2	FOXD1	KLF4	MAFB	NFATC2	PPARG	PRDM1	RARG	SNAI3	SP1	SPIB
		suppress	BCL2	E2F1
	IRF7	activate	RREB1	SP1
	IRF8	activate	BRCA1	EGR1	FOS	FOXJ3	IRF7	KLF10	KLF4	NFKB1	RARG
	JUN	activate	FLI1	IRF7	KLF4	LMO2	MAFB	NFATC2	PPARG	PRDM1	RARA	SNAI1	SNAI3	SREBF1
			STAT1
		suppress	TCFL5	TFPT
	KLF10	activate	BCL6	CR595360	ETS1	FOS	HOXA9	KLF4	LMO2	PPARG	PRDM1	RARA	RARG	SMAD4
	KLF13	activate	BCL6	CR595360	FOXJ3	HOXA9	KLF4	NFATC2	NFKB1	PPARG	PRDM1	RUNX1
		suppress	EGR1	EWSR1	RELA
	LMO2	activate	BCL6	BRCA1	CR595360	HOXA9	ID1	KLF4	NFATC2	PPARG
		suppress	SPIB
	MAFB	activate	BCL6	ETS1	ID1	KLF4	NFATC2	PPARG	SNAI3
		suppress	DDIT3	SREBF1
	MAX	activate	ETS1	FOXD1	NFATC2	PPARG
		suppress	BCL2	KLF13	SOX5
	MAZ	activate	BCL6	EGR1	ETS1	FOS	ID1	IRF8	JUN	MAFB	RARG
		suppress	CEBPG	MCM2	MCM7	MYB	PCGF4
	MCM2	activate	E2F1	E2F2	FOXD1	IRF8	PRDM1	RUNX1
		suppress	MYB
	MCM7	activate	BRCA1	HOXA9	HOXA10	MYC
		suppress	NOTCH1	ZNF217
	MLLT3	activate	CR595360	ETS1	FOXD1	FOXJ3	GFI1	HOXA10	HOXA11	HOXA13	HOXA9	IRF7	IRF8	IRX3
			MXI1	PCGF4	RARG	RREB1	SP1	STAT1	YY1	ZNF238
		suppress	MAFB
	MXI1	activate	CBFB
	MYB	activate	BCL2	BRCA1	IRX3	MCM7	MYC
		suppress	BCL6	DDIT3	EGR1	EGR2	ETS1	FOS	JUN	MAFB	NOTCH1	PPARD	PPARG	PRDM1
			RARA	RARG	SNAI3
	MYBL2	activate	CEBPA	KLF4	LMO2	PPARG	RUNX1	ZNF238
		suppress	DDIT3	EWSR1	FOS	NOTCH1	RXRA	SPIB
	MYEF2	activate	BCL6	ETS1	FOSB	PPARG	RARG
		suppress	BRCA1	EGR1	IRF7	IRF8	MYB	NFYA	NRAS	SP1	STAT1
	NFATC1	activate	BCL6	CR595360	ETS1	FOS	GATA2	IRF7	IRF8	MAFB	MYBL2	RARA	STAT1
		suppress	MCM2	PCGF4
	NFATC2	activate	BCL6	BRCA1	EGR1	EGR2	ETS1	ETS2	FUS	GATA2	HOXA10	HOXA11	HOXA13	HOXA9
			ID1	IRX3	MAFB	MLLT3	MYEF2	SNAI3	SREBF1	VDR	ZNF238
		suppress	BCL2	FLI1	MYB	SMAD3	SPI1	TCFL5
	NFE2L1	activate	BCL2	BCL6	PPARG	TCF3
		suppress	BRCA1	DDIT3	EGR1	ETS1	EWSR1	GATA2	HOXA10	HOXA11	MYEF2	NOTCH1	PPARA	PRPF31
			PTTG1	SP1	SP3	TFPT
	NFKB1	activate	CR595360	EGR2	ETS1
		suppress	CEBPD	MCM7	ZNF217
	NFYA	activate	BRCA1	CR595360	EGR2	HOXA10	IRF8	KLF10	MYEF2	NFATC1	PPARD	PPARG	RREB1	SOX5
	NFYC	activate	BCL6	BRCA1	CR595360	E2F2	ETS1	FOS	HOXA9	ID1	IRF7	IRF8	KLF10	KLF4
			MAFB	NFATC2	PPARG	PRDM1	RARA	RARG	SMAD4	SNAI3	SPI1	STAT1	ZNF238
		suppress	MYB	NRAS	TCFL5
	NOTCH1	activate	BCL6	FOXD1	MXI1	NFYC	PCGF4	PRDM1
		suppress	BCL2	DDIT3
	PCGF4	activate	BCL6	CR595360	EGR2	STAT1
		suppress	CEBPD	ZNF217
	PPARA	activate	BCL6	CBFB	IRF8	NFATC2	PRDM1
		suppress	CEBPG	DDIT3	GATA2	MYB	NRAS	SPI1
	PPARD	activate	BCL6	ETS1	FOXD1	IRF7	IRF8	MAFB	PPARG	RARA	RARG	SNAI3
		suppress	MYB	NFYA	TCFL5
	PPARG	activate	BCL6	ETS1	FOXD1	IRF8	MAFB	MLLT3	NFATC2	RARA	RARG	SNAI3	STAT1
		suppress	MCM7	MYB	NRAS	TCFL5
	PTTG1	activate	BCL6	ETS1	KLF4	MAFB	NFATC2	PPARG	PRDM1	SNAI3	TCF3
		suppress	BCL2	DDIT3
	RARA	activate	BCL6	KLF4	MAFB	NFATC2	PRDM1	RARG	RXRB
		suppress	CEBPG	NFYA	NRAS
	RARG	activate	BCL6	ETS1
		suppress	MYB	SPIB
	RELA	activate	BCL6	HOXA9	IRF8	MAFB	NFATC2	PPARG	RARG	ZNF238
		suppress	CEBPG	GATA2	MYB	NFYA	NRAS
	RREB1	activate	BCL6	CR595360	ETS1	FOS	GFI1	ID1	KLF4	LMO2	MAFB	PPARA	PPARG	PRDM1
			RARG	SMAD4	SNAI3	ZNF238
		suppress	BRCA1	MCM2	MCM7	MYB	NFYA	NRAS
	RUNX1	activate	CR595360	PPARG
	RXRA	activate	BCL6	IRF7	IRX3	MLLT3	PPARD	PRDM1	RARG
		suppress	CEBPG	DDIT3	NRAS
	RXRB	activate	BCL6	CR595360	ETS1	KLF4	MAFB	NFATC2	NFKB1	PRDM1	RXRA
		suppress	GATA2	MCM2	MYB	NRAS	TCFL5
	SMAD3	activate	FOXD1	HOXA10	HOXA13	IRF7	IRF8	KLF4	MAX	NFATC2	PPARG	PRDM1	RARA	RARG
			SNAI3	STAT1
		suppress	TCFL5
	SMAD4	activate	ELK1	HOXA13	ID1	KLF4	MAFB	NFATC2	PPARG	PRDM1	RARA	RARG	SNAI3	SPIB
			STAT3
	SNAI1	activate	BCL6	FLI1	FOXD1	HOXA10	HOXA9	IRF7	IRF8	JUN	KLF4	MAFB	NFATC2	PRDM1
			RARA	RARG	RUNX1	STAT1
	SNAI3	activate	ID1	KLF4	NFATC2	PPARG
		suppress	BCL2	ETS2	SMAD3
	SP1	activate	CR595360	EGR2	TRIM28
		suppress	BRCA1	CEBPD	SMAD3	SOX5	STAT1	ZNF217
	SP3	activate	BCL6	BRCA1	E2F1	E2F2	ETS1	HOXA9	IRF8	JUN	MAFB	RARG	SNAI3
		suppress	CEBPD	EGR1	MYB	SOX5
	SPI1	activate	BCL6	IRF7	IRF8	KLF4	PPARG	PRDM1	RARA	SMAD3
		suppress	GATA2	SPIB
	SPIB	activate	BCL6	E2F1	E2F2	IRF7	MXI1	NFATC2	PPARD	PRDM1	SMAD3	SNAI3	SREBF1
		suppress	GATA2
	STAT1	activate	BCL6	CBFB	ETS1	ID1	KLF4	MAFB	MXI1	NFYC	PPARD	PPARG	PRDM1	RARA
			RARG	SNAI3	SP1	ZNF238
		suppress	BCL2	CEBPD	DDIT3	E2F1	EGR1	SMAD3
	STAT3	activate	BCL6	CBFB	E2F2	EGR1	ETS1	FOS	FOSB	MAFB	NFATC2	RARG
		suppress	NFYA
	TCF3	activate	BCL6	CEBPD	CR595360	FOS	IRF8	LMO2	MAFB	NFATC2	PPARD	PPARG	PRDM1	RARA
			RARG	RREB1	SMAD3	SNAI3	SPIB
		suppress	EGR1	MYEF2	NFYA	NRAS
	TCFL5	activate	BCL6	EGR2	KLF13	KLF4	MAFB	NFYC	STAT1
		suppress	BRCA1	FOXJ3
	TFPT	activate	BCL6	ETS1	IRF8	MAFB	NFATC2	PPARD	PRDM1	RARA	RARG
		suppress	BRCA1	MCM2	MCM7	MYB	NFYA	NRAS	TCFL5
	TRIM28	activate	BCL6	CR595360	ETS1	FOXD1	HOXA9	MAFB	PRDM1	RARG	RELA	SNAI3
		suppress	BCL2	ETS2	FOXJ3	MYB
	UHRF1	activate	MYEF2	PPARG
		suppress	ZNF217
	VDR	activate	FOS	FOXD1	KLF13	MAX	MYBL2	NFATC2	NOTCH1	PPARG	PRDM1	RARA	RARG	SNAI1
			SNAI3
		suppress	MCM7	MYB	TCFL5
	YY1	activate	BRCA1	ETS1	MYBL2	SNAI3
		suppress	FOS	FOSB	IRF7	STAT6
	ZNF238	activate	CBFB
		suppress	DDIT3
	BCL2	suppress	SPI1
	CR595360	activate	BCL6	ETS1	KLF4	MAFB	PPARG
		suppress	CEBPD	KLF13
	FUS	activate	BCL6	E2F2	ETS1	FOS	ID1	KLF4	MAFB	NFATC2	PPARD	PRDM1	RARA	RARG
			RREB1	SMAD4
		suppress	MYB	NRAS	TCFL5
	NRAS	activate	BRCA1	E2F1	E2F2	MCM7	MYC
		suppress	BCL6	DDIT3	HOXA11	KLF4	SOX5	SPIB	TCFL5
	PRPF31	activate	BCL6	CR595360	ETS1	FOXD1	IRF7	IRF8	MAFB	PPARD	PRDM1	RARA	RARG	SNAI3
			YY1
		suppress	NRAS
