# Supplementary material for: Regulatory interdependence of myeloid transcription factors revealed by Matrix RNAi analysis
Source: Genome Biol. 2009 Nov 2;10(11):R121. doi: 10.1186/gb-2009-10-11-r121 (PMC2810662; doi:10.1186/gb-2009-10-11-r121)
Supplement: Additional data file 9 — Only the data showing a positive TF binding (ΔCT > 1.0 corresponding to two-fold enrichment of the TF-specific DNA fragments and P < 0.05 in Student's t-test) in three separate X-ChIP/qPCR experiments are indicated. [file gb-2009-10-11-r121-S9.XLS]

## Sheet: supplemental table 3
Additional data file 9. X-ChIP/qPCR assay data.
	anti-body	target TRF	average	fold enrichment	t-test
	CBFB	BRCA1	6.50405	90.7641	0.0192488
		CBFB	5.82438	56.6649	0.00466001
		CEBPB	6.38322	83.4718	0.00464721
		ETS2	3.03055	8.17121	0.0377121
		LMO2	8.0271	260.854	0.000282558
		MYBL2	3.76373	13.583	0.000197318
		NFATC2	4.7581	27.0602	0.00910445
		PPARG	3.23287	9.40134	0.0102383
		RARG	4.26932	19.2838	0.00427642
		RUNX1	5.36773	41.2904	0.00255053
		TCFL5	3.1249	8.72346	0.00328108
		ZNF217	5.10718	34.4679	0.0164474
	IRF8	BRCA1	2.39687	5.26658	0.029949
		EGR1	2.7582	6.76552	0.000594545
		FOS	2.1579	4.46265	0.00328821
		KLF10	2.94518	7.70173	0.0375911
		KLF4	2.89008	7.41313	0.0370369
		NFKB1	3.85378	14.4579	0.0140217
		RARG	2.16568	4.48679	0.00259648
	MXI1	CBFB	4.89698	29.7947	0.00844099
	NFKB1	MCM7	5.26303	38.4	0.0331327
	NFYA	BRCA1	4.63582	24.8611	0.008732
		CR595360	4.31088	19.8475	0.0194367
		KLF10	4.10732	17.2356	0.0116444
		NFYA	5.09098	34.0831	0.000881473
		PPARD	2.90535	7.492	0.00766273
	PCGF4	ZNF217	4.38272	20.8607	0.0017338
	RARA	BCL6	3.87215	14.6431	0.0151014
		CEBPG	3.18115	9.0703	9.58148e-05
		MAFB	2.26903	4.82	0.0285707
		NFATC2	6.6419	99.8645	0.0249145
		NRAS	1.40903	2.65559	0.00432486
		PRDM1	5.27152	38.6264	0.039542
		RARA	1.98056	3.94645	0.0739846
		RARG	2.47947	5.57691	0.0436843
		RXRB	1.87198	3.66034	0.0183443
	RXRA	BCL6	4.58412	23.9859	0.00342331
		CEBPG	2.61816	6.13967	0.0111018
		DDIT3	8.6879	412.4	0.0131202
		MLLT3	1.9011	3.73498	0.017197
		NRAS	1.13993	2.20371	0.00314487
		PPARD	2.70765	6.53257	0.00698033
		PRDM1	5.08447	33.9295	0.0237409
		RARG	3.25655	9.55695	0.0196904
		RXRA	2.4481	5.45697	0.00083123
	RXRB	CR595360	2.09927	4.28492	0.00059897
		ETS1	3.0429	8.24146	0.0372562
		KLF4	5.23055	37.545	0.0028218
		MAFB	2.80575	6.99222	0.00566026
		NFKB1	3.00715	8.03975	0.00820523
		RXRB	4.50383	22.6876	2.19855e-06
		TCFL5	3.05952	8.33693	0.0195085
	SP1	BRCA1	5.81312	56.2241	0.0104441
		CEBPD	5.61138	48.8871	0.00823149
		CR595360	6.21885	74.4836	0.0118927
		SMAD3	4.76288	27.1501	0.00129883
		SP1	5.60822	48.78	0.00547084
		STAT1	6.48187	89.3792	0.000327887
		TRIM28	7.34902	163.033	0.00134939
		ZNF217	5.1123	34.5904	0.0167704
	SPI1	BCL6	4.79613	27.7831	0.00373884
		GATA2	5.72332	52.8311	0.00437224
		IRF8	3.87895	14.7123	0.00136372
		KLF4	3.69277	12.931	0.0385632
		PPARG	4.37157	20.7001	0.00560183
		PRDM1	11.2865	2497.84	0.0135936
		RARA	12.5754	6103.48	0.00027367
		SMAD3	8.5522	375.378	9.60037e-06
		SPI1	7.4813	178.688	0.00220465
	UHRF1	ZNF217	4.51668	22.8906	0.0453637
	average		4.47343	164.708
	minimum		1.13993	2.20371
			113	70	0.619469
