# Supplementary material for: Regulatory interdependence of myeloid transcription factors revealed by Matrix RNAi analysis
Source: Genome Biol. 2009 Nov 2;10(11):R121. doi: 10.1186/gb-2009-10-11-r121 (PMC2810662; doi:10.1186/gb-2009-10-11-r121)
Supplement: Additional data file 11 — Antibodies used in western blotting and X-ChIP analysis. [file gb-2009-10-11-r121-S11.XLS]

## Sheet: supplemental table 4
Additional data file 11. The list of antibodies used in X-ChIPanalysis.
	TRF genes	catalog No.	Lot No.	distributor
	BMI1	ab14389	422822	abcam
	CBFB	ab33516	466362	abcam
	FOXP1	ab16645	349209	abcam
	IRF8	sc-6058X	H0107	SCB
	MXI1	sc-1042	C2304	SCB
	MYB	05-175	JCB1359933	UPS
	MYBL2	CBX00227	MYBAD10A-2	CSB
	NFKB1	06-886	23659	UPS
	NFYA	ab6558	240303	abcam
	RARA	sc-551	D2904	SCB
	RUNX1	ab11903	276719	abcam
	RXRA	sc-553	D1404	SCB
	RXRB	sc-831	F1505	SCB
	SP1	07-645	704057821	UPS
	SPI1	sc-352	F0506	SCB
	UHRF1	ab43682	346073	abcam
	YY1	sc-1703	F0403	SCB
				SCB : Santa Cruz Biotechnology
				abcam : Abcam
				UPS : Upstate
