# Supplementary material for: Regulatory interdependence of myeloid transcription factors revealed by Matrix RNAi analysis
Source: Genome Biol. 2009 Nov 2;10(11):R121. doi: 10.1186/gb-2009-10-11-r121 (PMC2810662; doi:10.1186/gb-2009-10-11-r121)
Supplement: Additional data file 12 — Primers used in X-ChIP/qPCR analysis. Primer pairs were designed around 500 nt upstream from the TSSs of the respective genes, except for some genes that were difficult to design their primers in the very proximal region. [file gb-2009-10-11-r121-S12.XLS]

## Sheet: supplemental table 5
Additional data file 12. Information of primer for X/ChIP-qPCR
GENEID	gene_name	possition from TSS	Primer sequence
			Forward	Reverse
	CR595356	-454	AAGTGCTCCCCACTCACTTC	CTCCGTCTCCCCAGTCTGTA
604	BCL6	-455	TTCTAGTTGGAAAGAGCTGTGATG	ACAAAAGGGAGCGAGAGGTT
648	PCGF4	-940	TTGGATCTGAGTTCGTGTGTT	CATCGTTTCCTCCGTGTTTA
672	BRCA1	-433	CCGCTCTGGTATTGGATGTT	GGGGGTGGAGGGAAATAAT
865	CBFB	-540	CCCAGCCAGCAGGTAGTG	TGGAAACGGACCAAAGAATC
1051	CEBPB	-532	GTGGGAGTTTACGGGAGGA	AGGCGGAGGTTTCAGGAG
1052	CEBPD	-473	GCCAAGTCCTGGTTTTGATT	AGCACTCCAGGGCCTTCT
1054	CEBPG	-586	CTCGGCGCTGAGATTATAGG	TCACAGAGTTTCTGCGAACG
1649	DDIT3	-428	TAAAACGGCGGGTAAAGCTA	ACGGCTATCAGCCTTGGTC
1870	E2F2	-411	ACACCGTGGGAACATAGGAA	CTGACTCGCCTCCCAAACT
1958	EGR1	-696	CCCAAAGGTGGGCTCTTT	CTTGCCTCTGCCACCTGT
1959	EGR2	-425	TTTGAGCTGCCAAGAAAGTG	CTTGTTTGGGAGCCATTCC
2113	ETS1	-470	TAAAGCCCTTTGAGGACACG	CTGACACACAGGACGTGAGG
2114	ETS2	-562	CAGGGCCTTATTACCCAAGC	CCAAACCTGCCTTTGGAA
2353	FOS	-523	AAGGGTAAAAAGGCGCTCTC	GAGAACATTCGCACCTGGTT
22887	FOXJ3	-466	TTCTGAAAAGAGGGGTGTCC	CACCTTAGCCTCCTCTCCAG
2624	GATA2	-405	GTGCCCTCTAGAGCCCTGT	AGCGCAGTTACCTACCCAGA
3206	HOXA10	-582	AGCAGTTAATGCCCGGATAC	CAGACCACCAGCACGATCT
3665	IRF7	-569	TGTCAGCACTTTCCCTAATGG	AGCCCCCTTTGGGTTTTT
3394	IRF8	-530	CGGTCTGTAAACGACCTTCG	CTTCACGAGCGCTGGATATT
79191	IRX3	-457	AAGGTCGCGGGGAGTATC	CTTTCTCACGAGGGCTTTTG
7071	KLF10	-573	CGAGGCTTAGTGAGGCAAAA	ATCCTCTTGCGCGTCTGAT
9314	KLF4	-343	ATAATCGCGCTCTTCTCCAG	CGTACTCACCGCCATTGTC
4005	LMO2	-443	GACCTGGGACCTCGAACC	AGCTCGAGCAAGCAAGAAAA
9935	MAFB	-299	GAACAAAGGGCCCAGGAG	TAGGCCAAATCACCGCTTT
4176	MCM7	-477	TCAGCTTCCGGTAGAAGAGC	CGCAGGATCCTTCACTGAG
4300	MLLT3	-477	ATCGTTGCGGGTTAGAACAG	AGAGCGAGAGAAATGCCATC
4602	MYB	-570	GCAATTTCTCCTGTTGTGTGG	CAGTGAAGCACTGCCAAATC
4605	MYBL2	-568	CCCGTGAGTTGAGGTAGGAG	AGGCAGGGTCTTGCTCTGT
4609	MYC	-570	CTAGGCATCGTTTTCCTCCTT	CGCTAAGGCTGGGGAAAG
50804	MYEF2	-410	TGAGTTCCTGGGAAATCCTC	CCCTTCGGACATTCCATAAA
4772	NFATC1	-728	CTAGGGTGGGACCCGAAC	CTAGGGGCACCTCCAAAGAT
4773	NFATC2	-471	CCGAGGGCAACAGTGTCT	CAGCGCCTAGGAAGGAATC
4790	NFKB1	-595	TGGGCACAAGTCGTTTATGA	GGATCCAAGCATGCCAGATA
4800	NFYA	-586	GATCCGACCCTGGTAGGTG	CAAGCTAGAGGGGCTCGTTT
4893	NRAS	-443	GGACCCGGTTTCTTTTACTGAT	CAGAAGCTACACCAAGGGTCA
5467	PPARD	-508	TTGCATAAGCACATGGGAAG	TGCTAGGTCCACTGGAGGAG
5468	PPARG	-522	AGCACCACCGATCAGAAGAG	CCGTCTTCCCAAGATGTTCT
639	PRDM1	-620	GAAGTCAGCCTGTGGGTTCT	TTCCGTTTCTCCTGCTAACG
6688	SPI1	-424	AGGCTGACTCCAGAAAGTGG	GCCTGCTTCTTTTGAGATCC
5914	RARA	-573	ACTTGCGGGAGATCTACTCCT	GGACCAGCTGGAACTGAGAG
5916	RARG	-460	CAGGCCTGGGAATGAGAG	GGGGTGTTAAGGATGACTGG
6239	RREB1	-551	CGGAGCGACCTTTTAAAGAA	GGGACACACCGAGTTTCAA
861	RUNX1	-675	TGGGGTCTTTCCTGACTAGG	TCGGTTTCTGTAATGGGTGTTT
6256	RXRA	-721	GGTAGGGCGTGAAAGTGTG	CCAACGGCAGAGGACAAG
6257	RXRB	-455	TCCGGGATCCTCTCCTTT	AGTGCCGCCATATTGGTAAA
4088	SMAD3	-644	GTCCGGACGACGCTTACTT	CTCTCGGAGTCCACACTCG
6660	SOX5	-423	GCGTGTATTTCCGTGTGTGA	ACAGAAGCTCGATTAAACTGCAT
6667	SP1	-574	CCTCAGTTAATTCGGCGTTT	GCAGCCAGGAACGTTATGAT
6689	SPIB	-555	ACACACCCACGATGTTTCC	GTTAGAGGCTGCGGGGATA
6772	STAT1	-418	TGTGTTATCATCATGACCAAGGA	CAGGGAACGCTTTTCTGTTT
10732	TCFL5	-421	GGCATGAGCCACAGAACC	GGCAGGAATGAAGACGTTGT
10155	TRIM28	-605	CCCGGCTGTGATCTACATTT	GGGAGAGGGGAGGAGAGTC
29128	UHRF1	-526	CGGGAAAAGACAGCAAACA	AGACCACCTGCACCCTGAT
7764	ZNF217	-556	CTGGTTCACAGAGGGTAGGC	GGGGTATATGCCCTTGGATT
